# Supplementary material for: Adaption and Degradation Strategies of Methylotrophic 1,4-Dioxane Degrading Strain Xanthobacter sp. YN2 Revealed by Transcriptome-Scale Analysis
Source: Int J Mol Sci. 2021 Sep 28;22(19):10435. doi: 10.3390/ijms221910435 (PMC8508750; doi:10.3390/ijms221910435)
Supplement: Supplementary file 1 [file ijms-22-10435-s001.zip]

Archive with 9 entries (9 files):
- Fig. S1 Correlation between RT-qPCR and RNA-seq.tif
- Table S1 Primers used in RT-qPCR for validation.pdf
- Table S2 DEGs of each relationship between T0C-vs-T0D, T0C-vs-T1C, and T0C-vs-T2C.xlsx
- Table S3 Upregulated DEGs of different degradation stages.xlsx
- Table S4 Expression of quorum sensing related genes.xlsx
- Table S5 Expression of genes encoding transporters.xlsx
- Table S6 Expression of Genes encoding two-component system.xlsx
- Table S7 Expression of genes related to chemotaxis.xlsx
- Table S8 DEGs with FPKM higher than 100.xlsx
