# Supplementary material for: Adaption and Degradation Strategies of Methylotrophic 1,4-Dioxane Degrading Strain Xanthobacter sp. YN2 Revealed by Transcriptome-Scale Analysis
Source: Int J Mol Sci. 2021 Sep 28;22(19):10435. doi: 10.3390/ijms221910435 (PMC8508750; doi:10.3390/ijms221910435)
Supplement: Supplementary file 1 [file ijms-22-10435-s001.zip › Table S2 DEGs of each relationship between T0C-vs-T0D, T0C-vs-T1C, and T0C-vs-T2C.xlsx]

## Sheet: a
Gene ID	Gene name of Nr protein database annotation	Description
GE00219	ccr	crotonyl-CoA reductase
GE00462	NGR_a03340	transposase
GE00531	--	membrane protein
GE00593	cueR	MerR family transcriptional regulator
GE00622	--	MULTISPECIES: methionine aminopeptidase
GE00624	--	conserved hypothetical protein
GE00639	--	formyl-CoA transferase
GE00642	oxc	thiamine pyrophosphate protein TPP binding domain protein
GE00699	spuD	putrescine/spermidine ABC transporter substrate-binding protein
GE00701	bphB	multi-sensor signal transduction histidine kinase
GE00707	--	hypothetical protein
GE00715	slr1261	rhodanese
GE00737	glnG	response regulator receiver protein
GE00745	mll1393	phenazine biosynthesis protein PhzF
GE00768	--	hypothetical protein
GE00769	RHOS4_17040	ABC transporter substrate-binding protein
GE00845	--	hypothetical protein
GE00909	nahD	DSBA oxidoreductase
GE00952	mch	MULTISPECIES: dehydratase
GE00954	NGR_a02570	membrane protein
GE00985	Mb2609c	Radical SAM domain protein
GE00986	--	glyoxalase
GE00992	puuA	glutamine synthetase
GE01014	--	polyphosphate kinase
GE01015	--	hypothetical protein
GE01068	--	amino acid ABC transporter substrate-binding protein
GE01083	yxiE	universal stress protein
GE01097	bauA	aminotransferase class-III
GE01128	hypB	hydrogenase nickel incorporation protein HypB
GE01142	--	hypothetical protein
GE01143	--	-
GE01144	otsB	hypothetical protein
GE01145	otsA	alpha,alpha-trehalose-phosphate synthase
GE01149	--	C4-dicarboxylate ABC transporter substrate-binding protein
GE01259	--	hypothetical protein
GE01267	--	-
GE01279	--	hypothetical protein
GE01321	yafE	S-adenosyl-L-methionine (SAM)-dependent methyltransferase PhcB
GE01322	comM	MULTISPECIES: ATPase AAA
GE01328	--	UDP-3-O-(3-hydroxymyristoyl) glucosamine N-acyltransferase
GE01354	--	esterase
GE01413	Rru_A3266	alpha/beta hydrolase
GE01453	glcD	glycolate oxidase subunit GlcD
GE01454	glcE	2-hydroxy-acid oxidase
GE01455	glcF	2-hydroxy-acid oxidase
GE01456	Xaut_1867	thiamine-phosphate pyrophosphorylase
GE01457	mls	malate synthase
GE01468	fixK	putative transcriptional regulator, Crp/Fnr family
GE01486	--	branched-chain amino acid ABC transporter substrate-binding protein
GE01502	yncE	hypothetical protein
GE01503	--	signal peptide protein
GE01504	--	conserved hypothetical protein
GE01505	--	ABC transporter substrate-binding protein
GE01506	ywhL	membrane protein
GE01509	--	hypothetical protein
GE01533	--	hypothetical protein Xaut_1798
GE01534	Mnod_5988	coenzyme PQQ biosynthesis protein E
GE01536	Acry_0079	coenzyme PQQ biosynthesis protein C
GE01537	M446_5765	pyrroloquinoline quinone biosynthesis protein PqqB
GE01606	qmcA	membrane protein
GE01616	adhB	Gluconate 2-dehydrogenase (acceptor)
GE01652	sigR	RNA polymerase sigma factor
GE01653	--	stress-induced protein
GE01656	--	hypothetical protein
GE01658	--	PRC-barrel domain-containing protein
GE01689	--	hypothetical protein Xaut_0018
GE01724	ycbB	Peptidoglycan-binding domain 1 protein
GE01775	yfcG	glutathione S-transferase
GE01782	yycF	MULTISPECIES: transcriptional regulator
GE01794	Nham_0277	biotin synthase
GE01859	--	ABC transporter substrate-binding protein
GE01883	catA2	3&apos;-RNA processing protein
GE01884	pcaK	4-hydroxybenzoate transporter
GE01933	TTHA0604	acyl-CoA synthetase
GE01934	PA3568	acyl-CoA synthetase
GE01937	--	hypothetical protein
GE01960	RPA4217	hypothetical protein
GE01971	--	Extracellular ligand-binding receptor
GE01973	PBPRB1557	ABC transporter related
GE01975	kce	hypothetical protein
GE02036	ybdR	alcohol dehydrogenase
GE02042	tmoB	Toluene-4-monooxygenase system protein B
GE02043	tmoA	Toluene-4-monooxygenase system protein A
GE02168	NGR_a03340	transposase
GE02172	pcrA	ATP-dependent DNA helicase
GE02196	--	hypothetical protein
GE02220	--	MULTISPECIES: HdeD protein
GE02314	glcI	hypothetical protein
GE02332	glxR	tartronate semialdehyde reductase
GE02333	hyi	hydroxypyruvate isomerase
GE02334	gcl	glyoxylate carboligase
GE02338	yhcV	inosine-5-monophosphate dehydrogenase
GE02358	yiaO	ABC transporter substrate-binding protein
GE02366	pyk	pyruvate kinase
GE02400	AZC_4063	hypothetical protein
GE02443	--	hypothetical protein
GE02715	NGR_a03230	pseudouridine synthase, RluD
GE02718	exoN	UTP--glucose-1-phosphate uridylyltransferase
GE02789	yiiZ	C4-dicarboxylate ABC transporter
GE02790	yiaM	C4-dicarboxylate ABC transporter permease
GE02792	Athe_2384	5-keto-4-deoxyuronate isomerase
GE02797	--	alpha-ketoglutarate decarboxylase
GE02891	--	hypothetical protein
GE02892	--	hypothetical protein
GE02912	tas	NADP-dependent oxidoreductase
GE02937	paaA	phenylacetate-CoA oxygenase subunit PaaA
GE02938	paaB	phenylacetate-CoA oxygenase subunit PaaB
GE02939	paaC	phenylacetic acid degradation protein
GE02965	aldA	aldehyde dehydrogenase
GE03031	fdoG	molybdopterin oxidoreductase Fe4S4 region
GE03033	HI_1048	transglutaminase
GE03034	Msil_3330	segregation protein A
GE03035	--	hypothetical protein
GE03173	pta	Phosphate acetyltransferase
GE03177	bepF	RND transporter MFP subunit
GE03210	--	hypothetical protein
GE03211	--	conserved exported protein of unknown function
GE03263	proP	major facilitator transporter
GE03276	--	hypothetical protein Xaut_1364
GE03323	hrp1	histidine kinase
GE03325	oxlT	spermidine/putrescine ABC transporter substrate-binding protein
GE03326	oxlT	spermidine/putrescine ABC transporter substrate-binding protein
GE03357	--	uncharacterized peroxidase-related enzyme
GE03403	--	hypothetical protein
GE03469	erfK	hypothetical protein
GE03473	yciF	hypothetical protein
GE03476	--	epimerase
GE03478	--	hypothetical protein
GE03496	yxbG	3-oxoacyl-ACP reductase
GE03515	hndC	formate dehydrogenase subunit beta
GE03519	--	-
GE03520	--	conserved hypothetical protein
GE03546	pccB	methylmalonyl-CoA carboxyltransferase
GE03574	--	acetone carboxylase subunit beta
GE03599	Bxeno_B0129	MULTISPECIES: malate dehydrogenase
GE03659	phbC	poly(R)-hydroxyalkanoic acid synthase, class I
GE03747	fadA	acetyl-CoA acetyltransferase
GE03799	ssb	single-stranded DNA-binding protein
GE03827	all3028	C4-dicarboxylate ABC transporter
GE03857	NGR_a03720	porin
GE03858	oprB	hypothetical protein
GE03873	slr1846	MULTISPECIES: glutaredoxin
GE03913	DR_1314	photosystem reaction center subunit H
GE03939	slr1894	DNA-binding protein
GE03940	AZC_1767	urease accessory protein UreE
GE03972	xthA	exodeoxyribonuclease III
GE04007	aapJ	MULTISPECIES: amino acid ABC transporter substrate-binding protein
GE04031	kce	hypothetical protein
GE04032	BMEII0103	branched-chain amino acid ABC transporter substrate-binding protein
GE04038	--	cyclase
GE04100	usg	Usg family protein
GE04146	--	hypothetical protein Xaut_3768
GE04201	Xaut_4371	MULTISPECIES: LexA family transcriptional regulator
GE04206	hipO	amidohydrolase
GE04264	--	hypothetical protein
GE04288	--	globin
GE04290	--	conserved hypothetical protein
GE04291	--	hypothetical protein Xaut_0636
GE04339	--	hypothetical protein
GE04345	gloA	MULTISPECIES: glyoxalase
GE04420	kdhA	carbon monoxide dehydrogenase
GE04421	cutL	carbon monoxide dehydrogenase
GE04422	cutS	carbon monoxide dehydrogenase
GE04429	BMEI0263	Extracellular ligand-binding receptor
GE04445	--	-
GE04564	yejH	helicase
GE04565	Nther_1855	ATP-dependent endonuclease
GE04566	--	hypothetical protein RPA2216
GE04567	--	transcriptional regulator
GE04568	--	hypothetical protein
GE04569	--	hypothetical protein
GE04596	bll5026	pyrophosphatase
GE04620	Bamb_4846	2-hydroxyhepta-2,4-diene-1,7-dioate isomerase
GE04621	AZC_2303	glutamate--cysteine ligase GCS2
GE04654	Xaut_4081	alanyl-tRNA synthetase
GE04655	Nham_1616	MULTISPECIES: recombinase RecA
GE04675	--	hypothetical protein
GE04746	gltI	extracellular solute-binding protein family 3
GE04751	--	hypothetical protein
GE04773	NGR_a03340	transposase
GE04893	moxI	methanol dehydrogenase
GE04894	moxG	MULTISPECIES: hypothetical protein
GE04895	moxJ	protein moxJ
GE04896	moxF	MULTISPECIES: methanol dehydrogenase
GE04904	--	-
GE04907	--	hypothetical protein
GE04909	--	-
GE04911	--	hypothetical protein
GE04912	--	hypothetical protein, partial
GE04913	--	hypothetical protein
GE04916	--	hypothetical protein
GE04917	--	hypothetical protein, partial
GE04919	--	hypothetical protein BN961_02137
GE04920	--	-
GE04921	--	hypothetical protein
GE04922	--	microcystin-dependent protein-like protein
GE04925	--	hypothetical protein
GE04926	--	hypothetical protein
GE04927	--	hypothetical protein
GE04928	--	hypothetical protein MAXJ12_08539
GE04929	--	hypothetical protein, partial
GE04930	--	hypothetical protein
GE04931	--	hypothetical protein
GE04932	--	hypothetical protein
GE04933	--	hypothetical protein, partial
GE04934	--	hypothetical protein
GE04935	--	hypothetical protein
GE04936	--	hypothetical protein, partial
GE04937	--	-
GE04940	--	-
GE04941	--	-
GE04942	--	hypothetical protein B488_07900
GE04945	bll0830	chromosomal replication initiator protein DnaA, partial
GE04946	--	-
GE04947	--	endodeoxyribonuclease RUS
GE04948	Plav_2034	hypothetical protein
GE04949	--	hypothetical protein
GE04951	--	hypothetical protein
GE04952	--	-
GE04953	--	hypothetical protein
GE04958	--	-
GE04959	--	glyceraldehyde-3-phosphate dehydrogenase
GE04961	--	-
GE04962	--	-
GE04963	--	hypothetical protein
GE04964	--	ERF family protein
GE04965	--	hypothetical protein
GE04966	--	exonuclease
GE04967	--	hypothetical protein
GE04969	--	HNH endonuclease
GE04971	--	-
GE04972	--	hypothetical protein Xaut_3623
GE04973	--	-
GE04974	--	hypothetical protein
GE04975	--	-
GE04976	--	hypothetical protein
GE04977	--	-
GE04978	--	hypothetical protein Xaut_3671
GE04979	insQ	hypothetical protein AZ09_10415
GE04980	--	hypothetical protein, partial
GE04981	--	MULTISPECIES: hypothetical protein
GE05026	pepN	aminopeptidase N
GE05127	--	ferredoxin
GE05145	--	conserved hypothetical protein
GE05168	narK	MFS transporter
GE05189	pcaC	hypothetical protein
GE05203	sodC	superoxide dismutase
GE05232	ybfI	hypothetical protein
GE05373	phaA	acetyl-CoA acetyltransferase
GE05377	ttuD	hydroxypyruvate reductase
GE05382	imuB	DNA repair protein
GE05383	--	-
GE05386	--	hypothetical protein
GE05387	--	hypothetical protein
GE05390	--	hypothetical protein
GE05414	--	pyridoxamine 5&apos;-phosphate oxidase-related protein
GE05420	lcdH	thioesterase
GE05448	yuaI	GCN5-related N-acetyltransferase
GE05454	ypjH	glycosyl transferase
GE05578	rbsB	LacI family transcriptional regulator
GE05718	--	hypothetical protein
GE05769	NGR_a03340	transposase
GE05779	yngJ	acyl-CoA dehydrogenase
GE05780	echA8	enoyl-CoA hydratase
GE05781	fadE12	hypothetical protein
GE05803	--	transposase IS4 family protein
GE05819	paaK	AMP-binding protein
GE05820	echA8	enoyl-CoA hydratase
GE05829	--	branched-chain amino acid ABC transporter substrate-binding protein
GE05830	--	branched-chain amino acid ABC transporter substrate-binding protein
GE05831	livF	branched-chain amino acid ABC transporter ATP-binding protein
GE05832	livM	branched-chain amino acid ABC transporter permease
GE05835	braF	branched-chain amino acid ABC transporter ATP-binding protein
GE05841	HI_1028	hypothetical protein
GE05852	iclR	transcriptional regulator, partial
GE05881	NGR_a03940	WGR domain protein
GE05924	NGR_a03340	transposase
GE05966	traR	autoinducer-binding protein
GE05986	glcF	MULTISPECIES: 2-hydroxy-acid oxidase
GE05987	glcE	2-hydroxy-acid oxidase
GE05988	glcD	FAD-binding protein
GE05989	yfcG	glutathione S-transferase
GE05990	glcD	FAD-linked oxidase
GE05991	aldHT	aldehyde dehydrogenase
GE05992	lcfB	AMP-dependent synthetase
GE05993	gor	glutathione reductase
GE05994	ald	aldehyde dehydrogenase
GE05995	--	glucose-methanol-choline oxidoreductase, partial
GE05996	yurM	MULTISPECIES: ABC transporter permease
GE05997	yurN	ABC transporter permease
GE05998	--	ABC transporter substrate-binding protein
GE05999	RSc1267	glycerol-3-phosphate ABC transporter ATPase
GE06000	yfdE	CoA-transferase
GE06001	NGR_a01590	putative IS5 family transposase, IS427 group, OrfA
GE06014	adh	alcohol dehydrogenase
GE06015	vgb	gluconolactonase
GE06019	--	hypothetical protein
GE06048	--	hypothetical protein
GE06052	traI	autoinducer synthesis protein
GE06053	trbB	conjugal transfer protein TrbB
GE06054	trbC	hypothetical protein
GE06055	trbD	conjugal transfer protein TrbD
GE06072	NGR_a04010	conjugal transfer protein TraH
GE06094	--	MULTISPECIES: hypothetical protein
GE06095	--	hypothetical protein, partial
GE06097	--	arylsulfate sulfotransferase
GE06130	intB	integrase, partial
GE06229	ybdR	alcohol dehydrogenase
GE06235	tmoB	Toluene-4-monooxygenase system protein B
GE06236	tmoA	Toluene-4-monooxygenase system protein A
GE06317	--	hypothetical protein
GE06318	--	hypothetical protein

## Sheet: b
Gene ID	Gene name of Nr protein database annotation	Description
GE00206	HI_0362	periplasmic solute binding protein
GE00629	yurN	binding-protein-dependent transport systems inner membrane component
GE00637	sucD	MULTISPECIES: succinate--CoA ligase
GE01217	--	hypothetical protein
GE01317	mlr4632	16S rRNA methyltransferase
GE01797	--	adenosylmethionine-8-amino-7-oxononanoate aminotransferase
GE01798	--	3-oxoacyl-ACP synthase
GE02035	petF	hypothetical protein
GE02206	--	hypothetical protein
GE02809	lcfB	malonyl-CoA synthase
GE02975	--	cupin
GE03261	bugT	hypothetical protein
GE03280	--	flagellar basal body P-ring biosynthesis protein FlgA
GE03542	--	conserved hypothetical protein
GE04219	--	sulfur oxidation protein
GE04439	SMc01031	pyruvate dehydrogenase subunit beta
GE04441	SMc01030	Pyruvate dehydrogenase (acetyl-transferring)
GE04823	--	hypothetical protein
GE06228	petF	hypothetical protein
GE06308	--	plasmid encoded RepA protein

## Sheet: c
Gene ID	Gene name of Nr protein database annotation	Description
GE00191	--	ester cyclase
GE00390	--	hypothetical protein
GE00740	Xaut_2566	phosphoglucosamine mutase
GE00823	--	MULTISPECIES: ferredoxin
GE00995	--	hypothetical protein
GE01018	walR	response regulator receiver protein
GE01084	mcbR	transcriptional regulator, GntR family
GE01107	hemA	5-aminolevulinate synthase
GE01121	hupD	hydrogenase expression protein
GE01123	hupG	hydrogenase
GE01360	--	GlcG protein
GE01443	crtK	TspO and MBR like protein
GE01449	--	hypothetical protein Xaut_1765
GE01469	hemN	coproporphyrinogen III oxidase
GE01514	xoxF	methanol dehydrogenase
GE01785	Atu3298	C4-dicarboxylate ABC transporter
GE01832	--	hypothetical protein
GE01847	--	hypothetical protein
GE01943	ybiS	hypothetical protein
GE01974	pE33L466_0384	3-hydroxyacyl-CoA dehydrogenase
GE02440	mlr6429	deoxyguanosinetriphosphate triphosphohydrolase
GE02647	erfK	ErfK/YbiS/YcfS/YnhG family protein
GE02731	qor	NADPH:quinone oxidoreductase
GE02983	mlr7575	sulfate adenylyltransferase subunit 2
GE03038	adh	NADP-dependent alcohol dehydrogenase
GE03174	RPA4566	acetate kinase
GE03176	fabI	short-chain dehydrogenase/reductase SDR
GE03501	--	hypothetical protein
GE03513	Atu2619	formate dehydrogenase family accessory protein FdhD
GE03517	oxyR	LysR family transcriptional regulator
GE03696	hit	MULTISPECIES: HIT family hydrolase
GE03697	RPB_0779	phosphate ABC transporter, ATPase subunit
GE03845	--	peptidase
GE04134	--	ABC transporter substrate-binding protein
GE04158	bexD	sugar transporter
GE04664	cysK	cysteine synthase
GE04667	fkbM	hypothetical protein
GE04759	cotSA	glycosyl transferase family 1
GE04806	yacH	conserved hypothetical protein
GE04905	--	-
GE04984	--	-
GE04985	--	-
GE05169	narG	nitrate reductase
GE05170	narH	nitrate reductase
GE05171	narJ	Nitrate reductase molybdenum cofactor assembly chaperone NarJ
GE05172	narI	nitrate reductase
GE05245	dme	malic enzyme
GE05288	--	hypothetical protein
GE05374	phbB	acetoacetyl-CoA reductase
GE05669	--	conserved hypothetical protein
GE05785	--	hydroxymethylglutaryl-CoA lyase
GE05823	ydeM	dehydratase
GE05824	--	hypothetical protein
GE05907	Xaut_2340	aspartate decarboxylase
GE05938	traG	conjugal transfer protein TraG
GE06061	trbG	conjugal transfer protein TrbG
GE06062	trbH	conjugal transfer protein TrbH
GE06070	higA-2	DNA-binding protein
GE06074	traF	conjugal transfer protein TraF
GE06150	NGR_a02080	MucR family transcriptional regulator
GE06167	ropB	hypothetical protein
GE06174	--	hypothetical protein AmDm5_1353
GE06255	--	hypothetical protein FG93_02687
