# Supplementary material for: Adaption and Degradation Strategies of Methylotrophic 1,4-Dioxane Degrading Strain Xanthobacter sp. YN2 Revealed by Transcriptome-Scale Analysis
Source: Int J Mol Sci. 2021 Sep 28;22(19):10435. doi: 10.3390/ijms221910435 (PMC8508750; doi:10.3390/ijms221910435)
Supplement: Supplementary file 1 [file ijms-22-10435-s001.zip › Table S3 Upregulated DEGs of different degradation stages.xlsx]

## Sheet: a
Gene ID	Gene name of Nr protein database annotation	Description
GE00044	vllY	4-hydroxyphenylpyruvate dioxygenase [Bradyrhizobium japonicum]
GE00051	adh	alcohol dehydrogenase [Xanthobacter autotrophicus]
GE00083	BMEII0103	branched-chain amino acid ABC transporter substrate-binding protein [Xanthobacter sp. 126]
GE00136	--	3-demethylubiquinone-9 3-methyltransferase [Nitrobacter sp. Nb-311A]
GE00187	ntaR	MULTISPECIES: hypothetical protein [Afipia]
GE00219	ccr	crotonyl-CoA reductase [Xanthobacter sp. 91]
GE00315	CBU_1987.2	transposase, IS116/IS110/IS902 family [Xanthobacter autotrophicus]
GE00429	--	lactoylglutathione lyase-like lyase [Pseudomonas sp. GM79]
GE00462	NGR_a03340	transposase [Aurantimonas coralicida]
GE00495	fabG	short-chain dehydrogenase [Rhizobium sp. OK665]
GE00498	hpaB	hypothetical protein [alpha proteobacterium SCGC AAA160-J14]
GE00514	SACOL0084	MULTISPECIES: hypothetical protein [Rhizobium]
GE00531	--	membrane protein [Bosea sp. 117]
GE00540	bcd	isovaleryl-CoA dehydrogenase [Streptomyces sp. AcH 505]
GE00543	--	ABC transporter substrate-binding protein [Gemmobacter nectariphilus]
GE00550	--	ABC transporter permease [Bradyrhizobium sp. URHD0069]
GE00580	fabG	3-ketoacyl-ACP reductase [Xanthobacter autotrophicus]
GE00581	qorA	NAD(P)H quinone oxidoreductase [Xanthobacter autotrophicus]
GE00593	cueR	MerR family transcriptional regulator [Xanthobacter autotrophicus]
GE00622	--	MULTISPECIES: methionine aminopeptidase [Xanthobacter]
GE00624	--	conserved hypothetical protein [Xanthobacter autotrophicus Py2]
GE00628	ycjN	ABC transporter substrate-binding protein [Xanthobacter autotrophicus]
GE00632	PTH_1415	conserved hypothetical protein [Xanthobacter autotrophicus Py2]
GE00635	--	MULTISPECIES: membrane protein [Proteobacteria]
GE00639	--	formyl-CoA transferase [Xanthobacter autotrophicus]
GE00689	lpsI	succinyl-CoA:3-ketoacid-CoA transferase [Xanthobacter autotrophicus]
GE00690	lpsJ	succinyl-CoA:3-ketoacid-CoA transferase [Xanthobacter sp. 91]
GE00693	--	universal stress protein UspA [Xanthobacter autotrophicus]
GE00699	spuD	putrescine/spermidine ABC transporter substrate-binding protein [Xanthobacter autotrophicus]
GE00700	puuA	glutamine synthetase [Xanthobacter sp. 126]
GE00701	bphB	multi-sensor signal transduction histidine kinase [Xanthobacter autotrophicus Py2]
GE00702	rcp1	chemotaxis protein CheY [Xanthobacter autotrophicus]
GE00707	--	hypothetical protein [Xanthobacter autotrophicus]
GE00709	sll1621	alkyl hydroperoxide reductase [Xanthobacter autotrophicus]
GE00715	slr1261	rhodanese [Xanthobacter autotrophicus]
GE00737	glnG	response regulator receiver protein [Xanthobacter autotrophicus]
GE00738	--	histidine kinase [Xanthobacter autotrophicus]
GE00745	mll1393	phenazine biosynthesis protein PhzF [Xanthobacter sp. 91]
GE00748	Acid345_0501	amidase [Xanthobacter autotrophicus]
GE00768	--	hypothetical protein [Xanthobacter sp. 91]
GE00769	RHOS4_17040	ABC transporter substrate-binding protein [Xanthobacter autotrophicus]
GE00805	--	LRV FeS4 cluster domain protein [Xanthobacter autotrophicus Py2]
GE00807	--	hypothetical protein [Xanthobacter autotrophicus]
GE00845	--	hypothetical protein [Xanthobacter autotrophicus]
GE00906	--	large-conductance mechanosensitive channel, partial [Xanthobacter sp. 126]
GE00909	nahD	DSBA oxidoreductase [Xanthobacter autotrophicus]
GE00924	RA0937	membrane protein [Afipia birgiae]
GE00952	mch	MULTISPECIES: dehydratase [Xanthobacter]
GE00954	NGR_a02570	membrane protein [Xanthobacter autotrophicus]
GE00985	Mb2609c	Radical SAM domain protein [Xanthobacter autotrophicus Py2]
GE00986	--	glyoxalase [Xanthobacter autotrophicus]
GE00992	puuA	glutamine synthetase [Xanthobacter autotrophicus]
GE01008	CC_3178	pirin [Xanthobacter autotrophicus]
GE01009	--	hypothetical protein Xaut_0365 [Xanthobacter autotrophicus Py2]
GE01014	--	polyphosphate kinase [Xanthobacter autotrophicus]
GE01015	--	hypothetical protein [Xanthobacter autotrophicus]
GE01016	--	hypothetical protein [Xanthobacter autotrophicus]
GE01041	--	alpha/beta hydrolase [Bosea sp. UNC402CLCol]
GE01067	livF	branched-chain amino acid ABC transporter ATP-binding protein [Xanthobacter sp. 91]
GE01068	--	amino acid ABC transporter substrate-binding protein [Xanthobacter sp. 126]
GE01083	yxiE	universal stress protein [Xanthobacter autotrophicus]
GE01097	bauA	aminotransferase class-III [Xanthobacter autotrophicus Py2]
GE01103	--	glucan exporter ATP-binding protein [Xanthobacter autotrophicus Py2]
GE01128	hypB	hydrogenase nickel incorporation protein HypB [Xanthobacter sp. 91]
GE01138	--	hypothetical protein Xaut_1727 [Xanthobacter autotrophicus Py2]
GE01139	--	-
GE01140	--	MULTISPECIES: hypothetical protein [Xanthobacter]
GE01141	Xaut_1725	MULTISPECIES: membrane protein [Xanthobacter]
GE01142	--	hypothetical protein [Xanthobacter autotrophicus]
GE01143	--	-
GE01144	otsB	hypothetical protein [Xanthobacter sp. 126]
GE01145	otsA	alpha,alpha-trehalose-phosphate synthase [Xanthobacter sp. 126]
GE01149	--	C4-dicarboxylate ABC transporter substrate-binding protein [Tistrella mobilis]
GE01156	tmoT	Response regulator receiver protein [Hyphomicrobium sp. MC1]
GE01172	dgdR	LysR family transcriptional regulator [Variovorax paradoxus]
GE01193	ssuA	myristoyl transferase [Xanthobacter sp. 91]
GE01194	BC_2912	ABC transporter ATP-binding protein [Xanthobacter sp. 126]
GE01198	--	hypothetical protein [Ruegeria sp. TM1040]
GE01221	--	MULTISPECIES: hypothetical protein [Xanthobacter]
GE01259	--	hypothetical protein [Xanthobacter autotrophicus]
GE01267	--	-
GE01279	--	hypothetical protein [Xanthobacter sp. 126]
GE01281	--	aspartate aminotransferase [Xanthobacter autotrophicus]
GE01309	MTV039.15	glyoxalase [Xanthobacter autotrophicus]
GE01321	yafE	S-adenosyl-L-methionine (SAM)-dependent methyltransferase PhcB [Xanthobacter autotrophicus]
GE01322	comM	MULTISPECIES: ATPase AAA [Xanthobacter]
GE01328	--	UDP-3-O-(3-hydroxymyristoyl) glucosamine N-acyltransferase [Xanthobacter sp. 126]
GE01334	yuiH	molybdopterin binding oxidoreductase [Xanthobacter autotrophicus]
GE01354	--	esterase [Xanthobacter sp. 126]
GE01378	cbh	Choloylglycine hydrolase [Xanthobacter autotrophicus Py2]
GE01413	Rru_A3266	alpha/beta hydrolase [Xanthobacter autotrophicus]
GE01444	--	hypothetical protein [Xanthobacter autotrophicus]
GE01453	glcD	glycolate oxidase subunit GlcD [Xanthobacter sp. 126]
GE01454	glcE	2-hydroxy-acid oxidase [Xanthobacter autotrophicus]
GE01455	glcF	2-hydroxy-acid oxidase [Xanthobacter autotrophicus]
GE01456	Xaut_1867	thiamine-phosphate pyrophosphorylase [Xanthobacter autotrophicus]
GE01457	mls	malate synthase [Xanthobacter sp. 126]
GE01502	yncE	hypothetical protein [Xanthobacter autotrophicus]
GE01503	--	signal peptide protein [Xanthobacter autotrophicus]
GE01504	--	conserved hypothetical protein [Xanthobacter autotrophicus Py2]
GE01505	--	ABC transporter substrate-binding protein [Xanthobacter autotrophicus]
GE01506	ywhL	membrane protein [Xanthobacter autotrophicus]
GE01509	--	hypothetical protein [Xanthobacter autotrophicus]
GE01518	--	ABC transporter substrate-binding protein [Xanthobacter autotrophicus]
GE01532	--	conserved hypothetical protein [Xanthobacter autotrophicus]
GE01533	--	hypothetical protein Xaut_1798 [Xanthobacter autotrophicus Py2]
GE01534	Mnod_5988	coenzyme PQQ biosynthesis protein E [Xanthobacter autotrophicus Py2]
GE01536	Acry_0079	coenzyme PQQ biosynthesis protein C [Xanthobacter autotrophicus Py2]
GE01537	M446_5765	pyrroloquinoline quinone biosynthesis protein PqqB [Xanthobacter autotrophicus]
GE01616	adhB	Gluconate 2-dehydrogenase (acceptor) [Xanthobacter autotrophicus Py2]
GE01652	sigR	RNA polymerase sigma factor [Xanthobacter autotrophicus]
GE01653	--	stress-induced protein [Xanthobacter sp. 91]
GE01655	phyR	chemotaxis protein CheY [Xanthobacter autotrophicus]
GE01656	--	hypothetical protein [Xanthobacter autotrophicus]
GE01658	--	PRC-barrel domain-containing protein [Xanthobacter autotrophicus]
GE01668	--	cytochrome B561 [Xanthobacter sp. 126]
GE01689	--	hypothetical protein Xaut_0018 [Xanthobacter autotrophicus Py2]
GE01722	Plav_2034	hypothetical protein [Xanthobacter sp. 126]
GE01724	ycbB	Peptidoglycan-binding domain 1 protein [Xanthobacter autotrophicus Py2]
GE01726	pepF	oligoendopeptidase F [Xanthobacter autotrophicus]
GE01763	tesB	acyl-CoA thioesterase II [Xanthobacter autotrophicus Py2]
GE01775	yfcG	glutathione S-transferase [Xanthobacter autotrophicus]
GE01782	yycF	MULTISPECIES: transcriptional regulator [Xanthobacter]
GE01792	arsC	hypothetical protein [Methylopila sp. 73B]
GE01794	Nham_0277	biotin synthase [Bradyrhizobium elkanii]
GE01811	vanB	vanB family oxidoreductase/oxygenase [Azohydromonas australica]
GE01824	TTHA0766	hypothetical protein [Roseovarius sp. MCTG156(2b)]
GE01826	crt	enoyl-CoA hydratase [Methylobacterium nodulans]
GE01827	--	FAD-dependent oxidoreductase [Martelella sp. AD-3]
GE01859	--	ABC transporter substrate-binding protein [Azorhizobium doebereinerae]
GE01878	nodV	histidine kinase [Starkeya novella]
GE01882	catB1	muconate cycloisomerase [Xanthobacter autotrophicus]
GE01883	catA2	3&apos;-RNA processing protein [Xanthobacter autotrophicus]
GE01884	pcaK	4-hydroxybenzoate transporter [Xanthobacter autotrophicus]
GE01891	--	hypothetical protein [Xanthobacter sp. 91]
GE01933	TTHA0604	acyl-CoA synthetase [Xanthobacter autotrophicus]
GE01937	--	hypothetical protein [Xanthobacter sp. 126]
GE01950	croR	acyl dehydratase [Xanthobacter sp. 91]
GE01960	RPA4217	hypothetical protein [Xanthobacter autotrophicus]
GE01969	fabG	3-ketoacyl-ACP reductase [Xanthobacter sp. 91]
GE01971	--	Extracellular ligand-binding receptor [Xanthobacter autotrophicus Py2]
GE01972	livH	ABC transporter permease [Xanthobacter sp. 126]
GE01975	kce	hypothetical protein [Azorhizobium doebereinerae]
GE02006	--	response regulator receiver protein [Xanthobacter autotrophicus Py2]
GE02036	ybdR	alcohol dehydrogenase [Kyrpidia tusciae]
GE02042	tmoB	Toluene-4-monooxygenase system protein B [Bradyrhizobium sp. ORS 375]
GE02043	tmoA	Toluene-4-monooxygenase system protein A [Bradyrhizobium sp. ORS 375]
GE02048	--	ferric reductase [Starkeya novella]
GE02119	caiD	crotonase [Methylobacterium nodulans]
GE02124	HI_1052	AraC family transcriptional regulator [Methylobacterium oryzae CBMB20]
GE02168	NGR_a03340	transposase [Aurantimonas coralicida]
GE02172	pcrA	ATP-dependent DNA helicase [Mesorhizobium ciceri]
GE02192	rmuC	protein of unknown function DUF195 [Xanthobacter autotrophicus Py2]
GE02196	--	hypothetical protein [Xanthobacter autotrophicus]
GE02216	--	glycoside hydrolase [Xanthobacter autotrophicus]
GE02220	--	MULTISPECIES: HdeD protein [Xanthobacter]
GE02226	BMEII0500	lysyl-tRNA synthetase [Xanthobacter autotrophicus Py2]
GE02299	potG	ABC transporter ATP-binding protein [Xanthobacter autotrophicus]
GE02300	potH	binding-protein-dependent transport systems inner membrane component [Xanthobacter autotrophicus Py2]
GE02314	glcI	hypothetical protein [Xanthobacter autotrophicus]
GE02322	--	-
GE02332	glxR	tartronate semialdehyde reductase [Xanthobacter sp. 126]
GE02333	hyi	hydroxypyruvate isomerase [Xanthobacter sp. 91]
GE02334	gcl	glyoxylate carboligase [Xanthobacter sp. 91]
GE02338	yhcV	inosine-5-monophosphate dehydrogenase [Xanthobacter autotrophicus]
GE02343	--	protein of unknown function DUF1452 [Xanthobacter autotrophicus Py2]
GE02354	Xaut_2809	glycerol kinase [Xanthobacter sp. 91]
GE02358	yiaO	ABC transporter substrate-binding protein [Xanthobacter sp. 91]
GE02366	pyk	pyruvate kinase [Xanthobacter autotrophicus Py2]
GE02400	AZC_4063	hypothetical protein [Xanthobacter sp. 91]
GE02401	--	pyridoxamine 5&apos;-phosphate oxidase [Xanthobacter autotrophicus]
GE02407	--	hypothetical protein [Ochrobactrum intermedium]
GE02429	CBU_1987.2	transposase, IS116/IS110/IS902 family [Xanthobacter autotrophicus]
GE02443	--	hypothetical protein [Ensifer sp. TW10]
GE02485	czcR	LysR family transcriptional regulator [Beijerinckia indica]
GE02510	fadD13	hypothetical protein [Haematobacter massiliensis]
GE02602	BMEII0103	branched chain amino acid ABC transporter periplasmic ligand-binding protein [Burkholderia sp. RPE67]
GE02665	--	thioredoxin [Xanthobacter autotrophicus]
GE02675	gcvA	transcriptional regulator, lysr family [Bordetella bronchiseptica]
GE02712	ppsC	Beta-ketoacyl synthase [Xanthobacter autotrophicus]
GE02718	exoN	UTP--glucose-1-phosphate uridylyltransferase [Xanthobacter sp. 91]
GE02745	--	hypothetical protein Xaut_2319 [Xanthobacter autotrophicus Py2]
GE02746	VV1_2010	aquaporin [Xanthobacter autotrophicus]
GE02756	yccK	aldo/keto reductase [Xanthobacter autotrophicus]
GE02757	ydeM	acyl dehydratase [Xanthobacter autotrophicus]
GE02758	ydeM	dehydratase [Xanthobacter sp. 91]
GE02783	polA	DNA polymerase I [Xanthobacter autotrophicus]
GE02784	yeiQ	dioxygenase [Xanthobacter sp. 91]
GE02785	PHZ_c2452	glucuronate isomerase [Xanthobacter sp. 126]
GE02786	SMb21354	glucuronate isomerase [Xanthobacter sp. 91]
GE02787	--	hypothetical protein [Xanthobacter sp. 126]
GE02789	yiiZ	C4-dicarboxylate ABC transporter [Xanthobacter sp. 91]
GE02790	yiaM	C4-dicarboxylate ABC transporter permease [Xanthobacter sp. 126]
GE02791	ygiK	MULTISPECIES: C4-dicarboxylate ABC transporter permease [Xanthobacter]
GE02792	Athe_2384	5-keto-4-deoxyuronate isomerase [Xanthobacter sp. 126]
GE02797	--	alpha-ketoglutarate decarboxylase [Xanthobacter sp. 91]
GE02810	--	malonyl-CoA decarboxylase [Xanthobacter autotrophicus]
GE02890	rhrA	helix-turn-helix- domain containing protein AraC type [Xanthobacter autotrophicus Py2]
GE02891	--	hypothetical protein [Xanthobacter sp. 91]
GE02892	--	hypothetical protein [Xanthobacter sp. 126]
GE02912	tas	NADP-dependent oxidoreductase [Xanthobacter autotrophicus]
GE02937	paaA	phenylacetate-CoA oxygenase subunit PaaA [Xanthobacter autotrophicus]
GE02938	paaB	phenylacetate-CoA oxygenase subunit PaaB [Xanthobacter autotrophicus]
GE02939	paaC	phenylacetic acid degradation protein [Xanthobacter autotrophicus]
GE02940	paaD	phenylacetate-CoA oxygenase, PaaJ subunit [Xanthobacter autotrophicus Py2]
GE02942	paaK	phenylacetate-CoA ligase [Xanthobacter autotrophicus Py2]
GE02952	--	hypothetical protein, partial [Mesorhizobium sp. WSM1293]
GE02965	aldA	aldehyde dehydrogenase [Xanthobacter sp. 126]
GE02976	--	4-hydroxyphenylacetate 3-monooxygenase [Xanthobacter autotrophicus]
GE03003	--	membrane protein [Xanthobacter autotrophicus]
GE03031	fdoG	molybdopterin oxidoreductase Fe4S4 region [Xanthobacter autotrophicus Py2]
GE03033	HI_1048	transglutaminase [Xanthobacter autotrophicus]
GE03034	Msil_3330	segregation protein A [Xanthobacter autotrophicus]
GE03035	--	hypothetical protein [Xanthobacter sp. 126]
GE03084	msmE	ABC transporter substrate-binding protein [Xanthobacter sp. 126]
GE03124	yhhW	hypothetical protein [Methylocystis parvus]
GE03147	ntaR	hypothetical protein, partial [Azorhizobium doebereinerae]
GE03171	--	HAD family hydrolase [Xanthobacter sp. 126]
GE03173	pta	Phosphate acetyltransferase [Xanthobacter autotrophicus Py2]
GE03177	bepF	RND transporter MFP subunit [Xanthobacter autotrophicus]
GE03210	--	hypothetical protein [Hyphomicrobium sp. MC1]
GE03211	--	conserved exported protein of unknown function [Hyphomicrobium sp. MC1]
GE03263	proP	major facilitator transporter [Xanthobacter autotrophicus]
GE03276	--	hypothetical protein Xaut_1364 [Xanthobacter autotrophicus Py2]
GE03310	--	hypothetical protein [Xanthobacter autotrophicus]
GE03312	BMEII0633	ABC transporter substrate-binding protein [Xanthobacter sp. 91]
GE03323	hrp1	histidine kinase [Xanthobacter sp. 91]
GE03325	oxlT	spermidine/putrescine ABC transporter substrate-binding protein [Xanthobacter autotrophicus]
GE03326	oxlT	spermidine/putrescine ABC transporter substrate-binding protein [Xanthobacter sp. 126]
GE03357	--	uncharacterized peroxidase-related enzyme [Xanthobacter autotrophicus Py2]
GE03420	--	-
GE03436	--	universal stress protein A [Xanthobacter autotrophicus]
GE03443	--	nitrilotriacetate monooxygenase [Xanthobacter sp. 126]
GE03450	chrR	NADPH-dependent FMN reductase [Xanthobacter autotrophicus]
GE03469	erfK	hypothetical protein [Xanthobacter sp. 126]
GE03472	--	hypothetical protein [Xanthobacter sp. 126]
GE03473	yciF	hypothetical protein [Xanthobacter sp. 126]
GE03476	--	epimerase [Xanthobacter sp. 91]
GE03477	--	hypothetical protein, partial [Xanthobacter sp. 91]
GE03478	--	hypothetical protein [Xanthobacter sp. 91]
GE03480	HI_0357	nitrate ABC transporter substrate-binding protein [Xanthobacter sp. 91]
GE03481	nrtD	ABC transporter ATP-binding protein [Xanthobacter sp. 91]
GE03492	--	hypothetical protein [Kaistia granuli]
GE03495	BMEII0633	putative ABC branched-chain amino transporter, periplasmic binding protein [Xanthobacter autotrophicus Py2]
GE03496	yxbG	3-oxoacyl-ACP reductase [Bradyrhizobium elkanii]
GE03497	tdiS	LuxR family transcriptional regulator [Thioclava pacifica]
GE03508	--	cytochrome C oxidase subunit I [bacterium YEK0313]
GE03515	hndC	formate dehydrogenase subunit beta [Xanthobacter autotrophicus]
GE03519	--	-
GE03520	--	conserved hypothetical protein [Xanthobacter autotrophicus Py2]
GE03533	ctrA	chemotaxis protein CheY [Xanthobacter autotrophicus]
GE03546	pccB	methylmalonyl-CoA carboxyltransferase [Xanthobacter autotrophicus]
GE03557	Msil_1735	DNA repair protein [Azorhizobium caulinodans]
GE03558	--	hypothetical protein [Xanthobacter sp. 126]
GE03559	--	hypothetical protein [Rhizobium sp. YS-1r]
GE03568	ligD	DNA ligase [Xanthobacter sp. 126]
GE03569	--	DNA helicase [Xanthobacter sp. 91]
GE03599	Bxeno_B0129	MULTISPECIES: malate dehydrogenase [Xanthobacter]
GE03634	Mb2734	alpha/beta hydrolase [Granulicella mallensis]
GE03659	phbC	poly(R)-hydroxyalkanoic acid synthase, class I [Xanthobacter autotrophicus Py2]
GE03681	--	-
GE03699	--	MULTISPECIES: hypothetical protein [Xanthobacter]
GE03700	sll0335	MULTISPECIES: hypothetical protein [Xanthobacter]
GE03735	--	hypothetical protein [Xanthobacter autotrophicus]
GE03738	--	MULTISPECIES: AsnC family transcriptional regulator [Xanthobacter]
GE03765	gltA	MULTISPECIES: type II citrate synthase [Xanthobacter]
GE03799	ssb	single-stranded DNA-binding protein [Xanthobacter sp. 91]
GE03827	all3028	C4-dicarboxylate ABC transporter [Bosea sp. 117]
GE03828	Mb2598c	hypothetical protein [Xanthobacter sp. 126]
GE03857	NGR_a03720	porin [Xanthobacter autotrophicus]
GE03858	oprB	hypothetical protein [Xanthobacter sp. 91]
GE03873	slr1846	MULTISPECIES: glutaredoxin [Xanthobacter]
GE03874	--	hypothetical protein [Xanthobacter autotrophicus]
GE03885	--	hypothetical protein [Methylobacterium sp. 77]
GE03887	--	hypothetical protein [Xanthobacter autotrophicus]
GE03897	qor	quinone oxidoreductase [Xanthobacter sp. 126]
GE03913	DR_1314	photosystem reaction center subunit H [Xanthobacter autotrophicus]
GE03923	--	hypothetical protein [Xanthobacter sp. 91]
GE03935	--	MULTISPECIES: aldehyde-activating protein [Xanthobacter]
GE03939	slr1894	DNA-binding protein [Xanthobacter autotrophicus]
GE03940	AZC_1767	urease accessory protein UreE [Xanthobacter sp. 126]
GE03972	xthA	exodeoxyribonuclease III [Xanthobacter sp. 126]
GE04007	aapJ	MULTISPECIES: amino acid ABC transporter substrate-binding protein [Xanthobacter]
GE04010	aapP	ABC transporter ATP-binding protein [Xanthobacter sp. 126]
GE04018	--	ATP-dependent Clp protease ATP-binding protein [Xanthobacter autotrophicus]
GE04031	kce	hypothetical protein [Azorhizobium doebereinerae]
GE04032	BMEII0103	branched-chain amino acid ABC transporter substrate-binding protein [Rhodovulum sp. PH10]
GE04039	fabG	NAD-binding protein [marine gamma proteobacterium HTCC2148]
GE04040	dhpH	monooxygenase [Skermanella stibiiresistens]
GE04041	--	hypothetical protein [Methylobacterium nodulans]
GE04043	limB	luciferase [Labrenzia sp. DG1229]
GE04046	ligE	glutathione S-transferase [Inquilinus limosus]
GE04048	mmsB	3-hydroxyisobutyrate dehydrogenase [Rubritepida flocculans]
GE04049	cocE	peptidase S15 [Sulfitobacter sp. MM-124]
GE04100	usg	Usg family protein [Xanthobacter autotrophicus Py2]
GE04101	yhbO	glutamine amidotransferase [Xanthobacter autotrophicus]
GE04119	mco	multicopper oxidase type 3 [Xanthobacter autotrophicus]
GE04146	--	hypothetical protein Xaut_3768 [Xanthobacter autotrophicus Py2]
GE04177	PG_1343	PhnP [Xanthobacter sp. 126]
GE04189	Xaut_3786	hydrolase [Xanthobacter sp. 126]
GE04201	Xaut_4371	MULTISPECIES: LexA family transcriptional regulator [Xanthobacter]
GE04206	hipO	amidohydrolase [Xanthobacter sp. 126]
GE04264	--	hypothetical protein [Starkeya novella]
GE04265	SAV_1628	quinone oxidoreductase [Starkeya novella]
GE04288	--	globin [Xanthobacter autotrophicus Py2]
GE04290	--	conserved hypothetical protein [Xanthobacter autotrophicus Py2]
GE04291	--	hypothetical protein Xaut_0636 [Xanthobacter autotrophicus Py2]
GE04312	--	MULTISPECIES: hypothetical protein [Xanthobacter]
GE04313	egtD	methyltransferase [Xanthobacter sp. 91]
GE04314	egtB	hypothetical protein [Xanthobacter sp. 91]
GE04328	--	hypothetical protein [Asticcacaulis sp. AC460]
GE04329	R00369	hypothetical protein [Xanthobacter sp. 91]
GE04330	R00370	hypothetical protein [Xanthobacter sp. 126]
GE04331	Mb0911c	Glyoxalase/bleomycin resistance protein/dioxygenase [Xanthobacter autotrophicus Py2]
GE04339	--	hypothetical protein [Xanthobacter autotrophicus]
GE04398	--	hypothetical protein [Xanthobacter sp. 91]
GE04406	cbdA	dioxygenase [Azorhizobium doebereinerae]
GE04420	kdhA	carbon monoxide dehydrogenase [Xanthobacter sp. 91]
GE04421	cutL	carbon monoxide dehydrogenase [Xanthobacter sp. 126]
GE04422	cutS	carbon monoxide dehydrogenase [Xanthobacter sp. 91]
GE04429	BMEI0263	Extracellular ligand-binding receptor [Xanthobacter autotrophicus Py2]
GE04444	--	-
GE04445	--	-
GE04510	Arad_4857	hypothetical protein [Azorhizobium doebereinerae]
GE04511	--	hypothetical protein [Azorhizobium doebereinerae]
GE04550	--	hypothetical protein CP98_02350 [Sphingobium yanoikuyae]
GE04564	yejH	helicase [Rhodopseudomonas palustris]
GE04565	Nther_1855	ATP-dependent endonuclease [Rhodopseudomonas palustris]
GE04566	--	hypothetical protein RPA2216 [Rhodopseudomonas palustris CGA009]
GE04567	--	transcriptional regulator [Methylobacterium populi]
GE04568	--	hypothetical protein [Maribius sp. MOLA 401]
GE04569	--	hypothetical protein [Maribius sp. MOLA 401]
GE04572	--	hypothetical protein [Rhizobium sp. CF122]
GE04596	bll5026	pyrophosphatase [Xanthobacter autotrophicus]
GE04620	Bamb_4846	2-hydroxyhepta-2,4-diene-1,7-dioate isomerase [Xanthobacter autotrophicus]
GE04621	AZC_2303	glutamate--cysteine ligase GCS2 [Xanthobacter autotrophicus Py2]
GE04654	Xaut_4081	alanyl-tRNA synthetase [Xanthobacter sp. 91]
GE04655	Nham_1616	MULTISPECIES: recombinase RecA [Xanthobacter]
GE04657	--	hypothetical protein Xaut_4672 [Xanthobacter autotrophicus Py2]
GE04675	--	hypothetical protein [Paenibacillus sp. P1XP2]
GE04699	NGR_a02590	Resolvase domain protein [Starkeya novella DSM 506]
GE04714	--	integrase [Bradyrhizobium japonicum]
GE04718	gci	rhamnonate dehydratase [Xanthobacter sp. 126]
GE04719	BP0148	ABC transporter substrate-binding protein [Xanthobacter sp. 126]
GE04722	--	hypothetical protein [Azorhizobium caulinodans]
GE04723	HI_1051	ABC transporter [Azorhizobium caulinodans]
GE04725	xanB	mannose-1-phosphate guanylyltransferase [Xanthobacter autotrophicus]
GE04746	gltI	extracellular solute-binding protein family 3 [Xanthobacter autotrophicus Py2]
GE04751	--	hypothetical protein [Xanthobacter autotrophicus]
GE04757	--	transposase [Methylocystis parvus]
GE04773	NGR_a03340	transposase [Aurantimonas coralicida]
GE04810	--	ATPase AAA [Xanthobacter autotrophicus]
GE04828	--	hypothetical protein [Xanthobacter sp. 91]
GE04837	--	ABC transporter substrate-binding protein [Xanthobacter sp. 126]
GE04843	bauC	methylmalonate-semialdehyde dehydrogenase [Azorhizobium caulinodans]
GE04865	--	Uncharacterized protein BN69_1537 [Methylocystis sp. SC2]
GE04867	--	hypothetical protein [Starkeya novella]
GE04879	--	ABC transporter substrate-binding protein [Aurantimonas coralicida]
GE04881	nrtD	hypothetical protein [Elioraea tepidiphila]
GE04884	ywhL	hypothetical protein [Xanthobacter sp. 126]
GE04885	--	MxaD protein [Xanthobacter sp. 91]
GE04886	--	von Willebrand factor A [Xanthobacter sp. 91]
GE04889	--	von Willebrand factor A [Xanthobacter sp. 126]
GE04891	--	hypothetical protein [Xanthobacter sp. 91]
GE04892	moxR	ATPase AAA [Xanthobacter sp. 91]
GE04893	moxI	methanol dehydrogenase [Xanthobacter sp. 91]
GE04894	moxG	MULTISPECIES: hypothetical protein [Xanthobacter]
GE04895	moxJ	protein moxJ [Xanthobacter sp. 126]
GE04896	moxF	MULTISPECIES: methanol dehydrogenase [Xanthobacter]
GE04903	--	-
GE04904	--	-
GE04907	--	hypothetical protein [Starkeya novella]
GE04908	--	-
GE04909	--	-
GE04910	--	hypothetical protein [Mesorhizobium metallidurans]
GE04911	--	hypothetical protein [Xanthobacter sp. 91]
GE04912	--	hypothetical protein, partial [Klebsiella oxytoca]
GE04913	--	hypothetical protein [Xanthobacter autotrophicus]
GE04916	--	hypothetical protein [Afipia clevelandensis]
GE04917	--	hypothetical protein, partial [Ochrobactrum intermedium]
GE04918	--	hypothetical protein, partial [Mesorhizobium alhagi]
GE04919	--	hypothetical protein BN961_02137 [Afipia felis]
GE04920	--	-
GE04921	--	hypothetical protein [Mesorhizobium alhagi]
GE04922	--	microcystin-dependent protein-like protein [Mesorhizobium alhagi CCNWXJ12-2]
GE04923	--	hypothetical protein [Mesorhizobium alhagi]
GE04924	--	-
GE04925	--	hypothetical protein [Xanthobacter autotrophicus]
GE04926	--	hypothetical protein [Rhizobium sp. YR295]
GE04927	--	hypothetical protein [Mesorhizobium alhagi]
GE04928	--	hypothetical protein MAXJ12_08539 [Mesorhizobium alhagi CCNWXJ12-2]
GE04929	--	hypothetical protein, partial [Mesorhizobium alhagi]
GE04930	--	hypothetical protein [Rhizobium sp. YR295]
GE04931	--	hypothetical protein [Burkholderia zhejiangensis]
GE04932	--	hypothetical protein [bacterium YEK0313]
GE04933	--	hypothetical protein, partial [Mesorhizobium alhagi]
GE04934	--	hypothetical protein [Rhizobium sp. YR295]
GE04935	--	hypothetical protein [Rhizobium sp. YR295]
GE04936	--	hypothetical protein, partial [Herminiimonas sp. CN]
GE04937	--	-
GE04939	--	MULTISPECIES: hypothetical protein [Sinorhizobium]
GE04940	--	-
GE04941	--	-
GE04942	--	hypothetical protein B488_07900 [Liberibacter crescens BT-1]
GE04943	--	-
GE04944	--	-
GE04945	bll0830	chromosomal replication initiator protein DnaA, partial [Bradyrhizobium elkanii]
GE04946	--	-
GE04947	--	endodeoxyribonuclease RUS [Afipia felis]
GE04948	Plav_2034	hypothetical protein [Sinorhizobium medicae]
GE04949	--	hypothetical protein [Methylobacterium nodulans]
GE04951	--	hypothetical protein [Ensifer sojae]
GE04952	--	-
GE04953	--	hypothetical protein [Azospirillum lipoferum]
GE04958	--	-
GE04959	--	glyceraldehyde-3-phosphate dehydrogenase [Sphingomonas elodea]
GE04960	--	-
GE04961	--	-
GE04962	--	-
GE04963	--	hypothetical protein [Xanthobacter autotrophicus]
GE04964	--	ERF family protein [Xanthobacter autotrophicus Py2]
GE04965	--	hypothetical protein [Xanthobacter autotrophicus]
GE04966	--	exonuclease [Xanthobacter autotrophicus]
GE04967	--	hypothetical protein [Methylopila sp. 73B]
GE04968	--	Hypothetical Protein RSKD131_4035 [Rhodobacter sphaeroides KD131]
GE04969	--	HNH endonuclease [Agrobacterium tumefaciens]
GE04970	--	-
GE04971	--	-
GE04972	--	hypothetical protein Xaut_3623 [Xanthobacter autotrophicus Py2]
GE04973	--	-
GE04974	--	hypothetical protein [Sphingomonas wittichii]
GE04975	--	-
GE04976	--	hypothetical protein [Devosia riboflavina]
GE04977	--	-
GE04978	--	hypothetical protein Xaut_3671 [Xanthobacter autotrophicus Py2]
GE04979	insQ	hypothetical protein AZ09_10415 [Acetobacter aceti 1023]
GE04980	--	hypothetical protein, partial [Xanthobacter sp. 91]
GE04981	--	MULTISPECIES: hypothetical protein [Rhizobium]
GE04983	--	-
GE05004	--	hypothetical protein [Xanthobacter sp. 126]
GE05026	pepN	aminopeptidase N [Xanthobacter autotrophicus]
GE05059	bcsP31	MULTISPECIES: C4-dicarboxylate ABC transporter [Xanthobacter]
GE05060	yagT	ferredoxin [Sinorhizobium meliloti]
GE05082	yidJ	arylsulfatase [Azorhizobium doebereinerae]
GE05108	--	Collagenase NC10 and Endostatin precursor [Bosea sp. LC85]
GE05127	--	ferredoxin [Xanthobacter autotrophicus]
GE05128	--	hypothetical protein [Xanthobacter sp. 126]
GE05129	yjgR	protein of unknown function DUF853 NPT hydrolase putative [Xanthobacter autotrophicus Py2]
GE05144	glsA2	cyclic nucleotide-binding protein [Xanthobacter autotrophicus Py2]
GE05145	--	conserved hypothetical protein [Xanthobacter autotrophicus Py2]
GE05154	lhyD	dihydroorotase [Agromyces subbeticus]
GE05168	narK	MFS transporter [Xanthobacter sp. 91]
GE05189	pcaC	hypothetical protein [Acidovorax sp. MR-S7]
GE05196	ycjN	ABC transporter substrate-binding protein [Xanthobacter sp. 91]
GE05201	--	hypothetical protein [Xanthobacter autotrophicus]
GE05202	--	aldehyde-activating protein [Dongia sp. URHE0060]
GE05203	sodC	superoxide dismutase [Xanthobacter autotrophicus]
GE05217	Mb1866c	peptidase S15 [Bosea sp. 117]
GE05232	ybfI	hypothetical protein [Xanthobacter sp. 91]
GE05246	dme	malic enzyme [Azorhizobium caulinodans]
GE05257	yjmC	oxidoreductase [Xanthobacter sp. 91]
GE05301	slr0245	acetoin utilization protein [Xanthobacter sp. 91]
GE05320	yhhT	protein of unknown function UPF0118 [Xanthobacter autotrophicus Py2]
GE05322	--	protein of unknown function DUF861 cupin_3 [Xanthobacter autotrophicus Py2]
GE05323	--	hypothetical protein [Xanthobacter autotrophicus]
GE05360	cfa	cyclopropane-fatty-acyl-phospholipid synthase [Xanthobacter autotrophicus]
GE05372	Alvin_0064	polyhydroxyalkanoate synthesis repressor PhaR [Xanthobacter autotrophicus]
GE05373	phaA	acetyl-CoA acetyltransferase [Xanthobacter autotrophicus]
GE05377	ttuD	hydroxypyruvate reductase [Xanthobacter autotrophicus]
GE05380	Smed_3021	DNA polymerase [Rhodovulum sp. PH10]
GE05381	imuB	nucleotidyltransferase/DNA polymerase involved in DNA repair-like protein [Starkeya novella DSM 506]
GE05382	imuB	DNA repair protein [Chelativorans sp. J32]
GE05383	--	-
GE05386	--	hypothetical protein [Xanthobacter sp. 126]
GE05387	--	hypothetical protein [Xanthobacter autotrophicus]
GE05388	mepA	peptidase [Xanthobacter sp. 91]
GE05389	RPA1163	fluoroacetate dehalogenase [Xanthobacter autotrophicus]
GE05390	--	hypothetical protein [Methylocystis sp. SC2]
GE05410	--	protein of unknown function UPF0153 [Xanthobacter autotrophicus Py2]
GE05411	yczJ	antibiotic biosynthesis monooxygenase [Xanthobacter autotrophicus]
GE05414	--	pyridoxamine 5&apos;-phosphate oxidase-related protein [Azorhizobium caulinodans]
GE05416	Xaut_1479	acetyl-CoA synthetase [Xanthobacter autotrophicus]
GE05420	lcdH	thioesterase [Xanthobacter autotrophicus]
GE05448	yuaI	GCN5-related N-acetyltransferase [Xanthobacter autotrophicus Py2]
GE05454	ypjH	glycosyl transferase [Xanthobacter autotrophicus]
GE05455	--	amylo-alpha-1,6-glucosidase [Xanthobacter autotrophicus]
GE05480	--	hypothetical protein [Xanthobacter sp. 91]
GE05481	--	hypothetical protein [Xanthobacter sp. 126]
GE05483	dhaK	dihydroxyacetone kinase [Roseobacter sp. AzwK-3b]
GE05490	fabG	short-chain dehydrogenase [Azorhizobium caulinodans]
GE05491	--	ABC transporter substrate-binding protein [Azorhizobium caulinodans]
GE05516	BH2278	flavin reductase [Xanthobacter sp. 126]
GE05523	erfK	ErfK/YbiS/YcfS/YnhG family protein [Xanthobacter autotrophicus Py2]
GE05573	chqB	hydroxyquinol 1,2-dioxygenase [Xanthobacter sp. 126]
GE05575	Rxyl_0946	sugar ABC transporter ATPase [Xanthobacter sp. 91]
GE05578	rbsB	LacI family transcriptional regulator [Xanthobacter sp. 126]
GE05582	PSPPH_2483	PAS domain S-box protein [Afipia felis]
GE05590	--	SAM-dependent methyltransferase [Xanthobacter sp. 91]
GE05597	osmC	peroxiredoxin [Bradyrhizobium elkanii]
GE05681	--	hypothetical protein Xaut_4924 [Xanthobacter autotrophicus Py2]
GE05697	--	hypothetical protein [Rhizobium leguminosarum]
GE05718	--	hypothetical protein [Bradyrhizobium japonicum]
GE05761	acdA	isovaleryl-CoA dehydrogenase [Citreicella sp. 357]
GE05769	NGR_a03340	transposase [Aurantimonas coralicida]
GE05778	fadH	2,4-dienoyl-CoA reductase [Sulfitobacter sp. H3]
GE05779	yngJ	acyl-CoA dehydrogenase [Donghicola xiamenensis]
GE05780	echA8	enoyl-CoA hydratase [Oceanicola batsensis]
GE05781	fadE12	hypothetical protein [Pseudophaeobacter arcticus]
GE05803	--	transposase IS4 family protein [Rhizobium grahamii]
GE05819	paaK	AMP-binding protein [Pseudophaeobacter arcticus]
GE05820	echA8	enoyl-CoA hydratase [Oceanicola sp. 22II-S11g]
GE05829	--	branched-chain amino acid ABC transporter substrate-binding protein [Sedimentitalea nanhaiensis]
GE05830	--	branched-chain amino acid ABC transporter substrate-binding protein [Sedimentitalea nanhaiensis]
GE05835	braF	branched-chain amino acid ABC transporter ATP-binding protein [Oceanicola batsensis]
GE05836	fadH	short-chain dehydrogenase [Bradyrhizobium japonicum]
GE05840	mch	dehydratase [Pseudomonas syringae]
GE05841	HI_1028	hypothetical protein [Azoarcus toluclasticus]
GE05852	iclR	transcriptional regulator, partial [Oceanicola nanhaiensis]
GE05857	--	transposase [Rhizobium sp. LPU83]
GE05861	uctC	hypothetical protein [Rubritepida flocculans]
GE05862	MTCY71.14c	acyl-CoA dehydrogenase [Oceanicola nanhaiensis]
GE05868	livH	hypothetical protein [Brevibacillus massiliensis]
GE05869	BruAb2_0809	hypothetical protein [Sedimentitalea nanhaiensis]
GE05881	NGR_a03940	WGR domain protein [Xanthobacter autotrophicus Py2]
GE05899	--	hypothetical protein [Xanthobacter autotrophicus]
GE05903	--	hypothetical protein [Xanthobacter autotrophicus]
GE05904	--	hypothetical protein [Xanthobacter autotrophicus]
GE05924	NGR_a03340	transposase [Aurantimonas coralicida]
GE05937	traC	conjugal transfer protein TraD [Agrobacterium tumefaciens]
GE05962	--	hypothetical protein [Xanthobacter autotrophicus]
GE05966	traR	autoinducer-binding protein [Xanthobacter autotrophicus]
GE05986	glcF	MULTISPECIES: 2-hydroxy-acid oxidase [Proteobacteria]
GE05987	glcE	2-hydroxy-acid oxidase [Mesorhizobium sp. WSM3626]
GE05988	glcD	FAD-binding protein [Mesorhizobium sp. LSHC412B00]
GE05989	yfcG	glutathione S-transferase [Paracoccus halophilus]
GE05990	glcD	FAD-linked oxidase [Paracoccus halophilus]
GE05991	aldHT	aldehyde dehydrogenase [Phyllobacterium sp. YR531]
GE05992	lcfB	AMP-dependent synthetase [Afipia clevelandensis]
GE05993	gor	glutathione reductase [Mesorhizobium alhagi]
GE05994	ald	aldehyde dehydrogenase [Rhodobacter sp. CACIA14H1]
GE05995	--	glucose-methanol-choline oxidoreductase, partial [Ochrobactrum anthropi]
GE05996	yurM	MULTISPECIES: ABC transporter permease [Afipia]
GE05997	yurN	ABC transporter permease [Ochrobactrum anthropi]
GE05998	--	ABC transporter substrate-binding protein [Paracoccus halophilus]
GE05999	RSc1267	glycerol-3-phosphate ABC transporter ATPase [Ochrobactrum anthropi]
GE06000	yfdE	CoA-transferase [Paracoccus halophilus]
GE06001	NGR_a01590	putative IS5 family transposase, IS427 group, OrfA [Rhizobium tropici]
GE06014	adh	alcohol dehydrogenase [Pectobacterium carotovorum]
GE06015	vgb	gluconolactonase [Amycolatopsis thermoflava]
GE06019	--	hypothetical protein [Sphingomonas sp. DC-6]
GE06048	--	hypothetical protein [Bosea sp. 117]
GE06052	traI	autoinducer synthesis protein [Bosea sp. 117]
GE06053	trbB	conjugal transfer protein TrbB [Bosea sp. 117]
GE06054	trbC	hypothetical protein [Bosea sp. 117]
GE06055	trbD	conjugal transfer protein TrbD [Bosea sp. 117]
GE06068	--	transposase [Rhizobium sp. CF394]
GE06072	NGR_a04010	conjugal transfer protein TraH [Agrobacterium rhizogenes]
GE06076	traA	Dtr system oriT relaxase [Agrobacterium rhizogenes]
GE06093	--	-
GE06094	--	MULTISPECIES: hypothetical protein [Mesorhizobium]
GE06095	--	hypothetical protein, partial [Xanthobacter sp. 126]
GE06097	--	arylsulfate sulfotransferase [Methylopila sp. M107]
GE06098	--	-
GE06103	--	dhlR [Xanthobacter autotrophicus]
GE06130	intB	integrase, partial [Xanthobacter sp. 91]
GE06229	ybdR	alcohol dehydrogenase [Kyrpidia tusciae]
GE06235	tmoB	Toluene-4-monooxygenase system protein B [Bradyrhizobium sp. ORS 375]
GE06236	tmoA	Toluene-4-monooxygenase system protein A [Bradyrhizobium sp. ORS 375]
GE06239	nphA1	Pyoverdin chromophore biosynthetic protein pvcC [Leisingera daeponensis]
GE06242	nphA2	hypothetical protein [Bradyrhizobium sp. Tv2a-2]
GE06243	chqB	dioxygenase [Rhodovulum sp. NI22]
GE06252	--	hypothetical protein [Azorhizobium doebereinerae]
GE06310	parA	ATPases involved in chromosome partitioning [Shinella sp. DD12]
GE06317	--	hypothetical protein [Nitrobacter sp. Nb-311A]
GE06318	--	hypothetical protein [Sphingobium indicum]
GE06319	--	MULTISPECIES: DNA-binding protein [Mesorhizobium]
GE06330	parA	ATPases involved in chromosome partitioning [Shinella sp. DD12]

## Sheet: b
Gene ID	Gene name of Nr protein database annotation	Description
GE00031	ssuC	hypothetical protein S23_29580 [Bradyrhizobium sp. S23321]
GE00067	csiR	hypothetical protein [Haematobacter massiliensis]
GE00088	phaA	acetyl-CoA acetyltransferase [Xanthobacter sp. 126]
GE00275	--	CysZ [Xanthobacter autotrophicus]
GE00295	--	mannose-6-phosphate isomerase [Xanthobacter autotrophicus]
GE00442	HI_1028	hypothetical protein [Xanthobacter sp. 91]
GE00447	--	ABC transporter permease [Xanthobacter sp. 126]
GE00448	--	aminoglycoside phosphotransferase [Xanthobacter sp. 91]
GE00449	bbsG	acyl-CoA dehydrogenase [Xanthobacter sp. 91]
GE00454	ydhC	MULTISPECIES: transcriptional regulator [Xanthobacter]
GE00455	--	nitroreductase [Xanthobacter autotrophicus Py2]
GE00547	braF	branched-chain amino acid ABC transporter ATP-binding protein [Gemmobacter nectariphilus]
GE00588	glcD	D-2-hydroxyacid dehydrogenase [Xanthobacter autotrophicus]
GE00599	yddH	flavin reductase [Xanthobacter sp. 91]
GE00641	BRADO4956	formyl-CoA transferase [Xanthobacter autotrophicus]
GE00645	--	hypothetical protein [Xanthobacter autotrophicus]
GE00646	--	tricarboxylate transporter [Xanthobacter autotrophicus]
GE00648	mll6982	2-dehydropantoate 2-reductase [Xanthobacter autotrophicus Py2]
GE00818	--	hypothetical protein [Xanthobacter autotrophicus]
GE00867	MTCY98.03	cysteine synthase [Xanthobacter autotrophicus]
GE00894	livH	branched-chain amino acid ABC transporter permease [Xanthobacter sp. 126]
GE00975	--	FkbM family methyltransferase [Xanthobacter sp. 91]
GE00990	--	hypothetical protein Xaut_1941 [Xanthobacter autotrophicus Py2]
GE01028	pcpB	monooxygenase [Xanthobacter autotrophicus]
GE01050	braC	hypothetical protein [Xanthobacter sp. 126]
GE01080	--	CopG family transcriptional regulator [Sphingobium yanoikuyae]
GE01174	bauC	methylmalonate-semialdehyde dehydrogenase [Sphingomonas wittichii]
GE01175	BMEII0633	putative branched chain amino acid periplasmic binding protein of ABC transporter precursor [Bosea sp. LC85]
GE01209	--	hypothetical protein Xaut_3436 [Xanthobacter autotrophicus Py2]
GE01293	mmgC	acyl-CoA dehydrogenase [Xanthobacter autotrophicus]
GE01294	mmsB	3-hydroxyisobutyrate dehydrogenase [Xanthobacter autotrophicus Py2]
GE01295	yhaI	hypothetical protein [Xanthobacter sp. 91]
GE01341	AZC_4669	phosphoenolpyruvate carboxylase [Xanthobacter autotrophicus]
GE01348	yngJ	acyl-CoA dehydrogenase [Xanthobacter autotrophicus]
GE01356	yqjF	DoxX family protein [Xanthobacter autotrophicus]
GE01482	fadD15	AMP-dependent synthetase [Xanthobacter autotrophicus]
GE01483	--	-
GE01484	livH	MULTISPECIES: ABC transporter permease [Xanthobacter]
GE01485	braE	ABC transporter permease [Xanthobacter autotrophicus]
GE01486	--	branched-chain amino acid ABC transporter substrate-binding protein [Xanthobacter sp. 126]
GE01488	TT_C0602	coenzyme F390 synthetase [Xanthobacter autotrophicus Py2]
GE01592	--	MULTISPECIES: hypothetical protein [Xanthobacter]
GE01605	ybbJ	membrane protein [Xanthobacter autotrophicus]
GE01606	qmcA	membrane protein [Xanthobacter autotrophicus]
GE01621	--	hypothetical protein [Xanthobacter sp. 126]
GE01622	--	hypothetical protein [Xanthobacter sp. 91]
GE01623	--	hypothetical protein [Xanthobacter sp. 126]
GE01666	blr0724	hypothetical protein [Xanthobacter autotrophicus]
GE01795	bioF	8-amino-7-oxononanoate synthase [Xanthobacter autotrophicus]
GE01881	catR	LysR family transcriptional regulator [Xanthobacter autotrophicus]
GE01885	benD	short-chain dehydrogenase/reductase SDR [Xanthobacter autotrophicus Py2]
GE01910	pcaI	3-oxoadipate CoA-transferase subunit A [Xanthobacter autotrophicus]
GE01973	PBPRB1557	ABC transporter related [Xanthobacter autotrophicus Py2]
GE02016	yodM	phosphoesterase PA-phosphatase related [Xanthobacter autotrophicus Py2]
GE02344	--	hypothetical protein Xaut_0449 [Xanthobacter autotrophicus Py2]
GE02398	tlr1214	methionine-R-sulfoxide reductase [Xanthobacter autotrophicus Py2]
GE02447	trbE	conjugal transfer protein TrbE [Xanthobacter autotrophicus]
GE02628	--	transcriptional regulator, partial [Inquilinus limosus]
GE02641	ssuA	ABC transporter substrate-binding protein [Xanthobacter autotrophicus]
GE02709	ZMO0458	ABC transporter related [Xanthobacter autotrophicus Py2]
GE02793	kduD	3-ketoacyl-ACP reductase [Xanthobacter sp. 126]
GE02851	--	hypothetical protein [Xanthobacter sp. 126]
GE02907	EcSMS35_0037	hypothetical protein [Xanthobacter sp. 91]
GE02928	bll6779	ATPase [Xanthobacter autotrophicus]
GE02953	rhrA	transcriptional regulator [Azorhizobium caulinodans]
GE02984	--	hypothetical protein Caul_0779 [Caulobacter sp. K31]
GE03006	puuC	gamma-glutamyl-gamma-aminobutyraldehyde dehydrogenase [Xanthobacter autotrophicus]
GE03030	fdoG	formate dehydrogenase [Xanthobacter sp. 126]
GE03149	--	polysaccharide deacetylase [Azorhizobium doebereinerae]
GE03229	dhaS	carnitine dehydratase [Bosea sp. 117]
GE03249	--	peptidoglycan-binding protein [Bradyrhizobium sp. ORS 375]
GE03297	CKO_00187	MULTISPECIES: acetyl-CoA acetyltransferase [Xanthobacter]
GE03311	paaG	enoyl-CoA hydratase [Xanthobacter autotrophicus]
GE03367	--	beta-lactamase [Xanthobacter sp. 126]
GE03377	Xaut_1442	3-methyl-2-oxobutanoate hydroxymethyltransferase [Xanthobacter autotrophicus]
GE03455	irpA	peptidase [Xanthobacter sp. 126]
GE03467	BSU30590/BSU30600	ABC transporter substrate-binding protein [Xanthobacter autotrophicus]
GE03475	iclR	MULTISPECIES: hypothetical protein [Xanthobacter]
GE03479	--	ABC transporter permease [Xanthobacter sp. 126]
GE03552	creA	CreA family protein [Xanthobacter autotrophicus Py2]
GE03571	arcB	ornithine cyclodeaminase [Xanthobacter autotrophicus]
GE03572	ntrX	Fis family transcriptional regulator [Xanthobacter sp. 91]
GE03576	--	MULTISPECIES: acetone carboxylase subunit gamma [Xanthobacter]
GE03664	--	hypothetical protein [Starkeya novella]
GE03665	ydfH	MULTISPECIES: GntR family transcriptional regulator [Xanthobacter]
GE03667	lptB	ABC transporter ATP-binding protein [Xanthobacter sp. 126]
GE03668	livG	ABC transporter ATP-binding protein [Xanthobacter sp. 126]
GE03670	livM	branched-chain amino acid ABC transporter permease [Xanthobacter sp. 126]
GE03671	braD	MULTISPECIES: branched-chain amino acid ABC transporter permease [Xanthobacter]
GE03672	BMEI1930	amino acid ABC transporter substrate-binding protein [Xanthobacter sp. 91]
GE03674	--	hypothetical protein [Xanthobacter sp. 126]
GE03676	--	Antibiotic biosynthesis monooxygenase [Xanthobacter autotrophicus Py2]
GE03737	thiD	phosphomethylpyrimidine kinase [Xanthobacter autotrophicus]
GE03749	fadL	membrane protein involved in aromatic hydrocarbon degradation [Xanthobacter autotrophicus Py2]
GE03798	blr4702	excinuclease ABC, A subunit [Xanthobacter autotrophicus Py2]
GE03812	aq_049	pterin dehydratase [Xanthobacter sp. 91]
GE03878	--	conserved hypothetical protein [Xanthobacter autotrophicus Py2]
GE03891	mcl	aldolase [Xanthobacter autotrophicus]
GE03892	--	hypothetical protein [Xanthobacter autotrophicus]
GE03896	ygfF	glucose-1-dehydrogenase [Xanthobacter autotrophicus]
GE04009	bztC	amino acid ABC transporter permease [Xanthobacter sp. 126]
GE04022	--	MULTISPECIES: branched-chain amino acid permease [Xanthobacter]
GE04042	catD	alpha/beta hydrolase fold protein [Starkeya novella DSM 506]
GE04061	--	hypothetical protein [Afipia broomeae]
GE04072	--	hypothetical protein Xaut_4287 [Xanthobacter autotrophicus Py2]
GE04122	Xaut_3592	MULTISPECIES: Clp protease ATP-binding protein [Xanthobacter]
GE04211	Mlg_1980	transcription elongation factor [Xanthobacter autotrophicus]
GE04232	echA8	enoyl-CoA hydratase [Xanthobacter autotrophicus]
GE04292	ymfI	AraC family transcriptional regulator [Starkeya novella]
GE04302	--	hypothetical protein Xaut_2791 [Xanthobacter autotrophicus Py2]
GE04326	TTHA0270	peptidase M32 [Xanthobacter autotrophicus]
GE04418	EcHS_A2492	3-hydroxyacyl-CoA dehydrogenase [Xanthobacter autotrophicus]
GE04463	BMEII0633	MULTISPECIES: ABC transporter permease [Bradyrhizobium]
GE04584	--	conserved hypothetical protein [Xanthobacter autotrophicus Py2]
GE04614	ycjG	mandelate racemase [Xanthobacter sp. 126]
GE04681	xanB	mannose-1-phosphate guanylyltransferase [Xanthobacter autotrophicus]
GE04815	ctaE	MULTISPECIES: cytochrome B562 [Xanthobacter]
GE04820	ctaC	cytochrome C oxidase subunit II [Xanthobacter sp. 126]
GE04880	ssuC	ABC transporter, permease protein [Bordetella bronchiseptica F-1]
GE05020	RPE_1068	exodeoxyribonuclease VII, small subunit [Xanthobacter autotrophicus Py2]
GE05081	msmR	hypothetical protein [Ancylobacter sp. FA202]
GE05180	--	conserved hypothetical protein [Xanthobacter autotrophicus Py2]
GE05234	ycaC	isochorismatase hydrolase [Xanthobacter autotrophicus Py2]
GE05236	--	hypothetical protein [Ancylobacter sp. FA202]
GE05238	--	DoxX family protein [Xanthobacter autotrophicus Py2]
GE05239	--	MFS transporter [Xanthobacter autotrophicus]
GE05297	--	acyl-CoA dehydrogenase [Xanthobacter autotrophicus]
GE05336	SPO2154	DNA-binding protein [Xanthobacter autotrophicus]
GE05391	--	protein of unassigned function [Methylobacterium oryzae CBMB20]
GE05460	sll0755	thioredoxin peroxidase, partial [Xanthobacter sp. 91]
GE05570	tftE	maleylacetate reductase [Azorhizobium caulinodans]
GE05571	Csac_1468	cytosine deaminase [Xanthobacter sp. 91]
GE05593	yvbT	alkane 1-monooxygenase [Xanthobacter sp. 126]
GE05722	--	conserved hypothetical protein [Xanthobacter autotrophicus Py2]
GE05831	livF	branched-chain amino acid ABC transporter ATP-binding protein [Donghicola xiamenensis]
GE05871	traC	F plasmid pilus formation [Xanthobacter autotrophicus]
GE05908	--	RND transporter [Xanthobacter autotrophicus]
GE06051	NGR_a00010	chromosome partitioning protein ParA [Bosea sp. 117]
GE06139	--	hypothetical protein, partial [Microvirga lupini]
GE06170	--	-
GE06202	--	-
GE06256	--	-
GE06309	--	hypothetical protein [Shinella sp. DD12]

## Sheet: c
Gene ID	Gene name of Nr protein database annotation	Description
GE02041	tmoC	toluene-4-monooxygenase system protein C [Bradyrhizobium oligotrophicum]
GE06234	tmoC	toluene-4-monooxygenase system protein C [Bradyrhizobium oligotrophicum]
GE03176	fabI	short-chain dehydrogenase/reductase SDR [Xanthobacter autotrophicus Py2]
GE03280	--	flagellar basal body P-ring biosynthesis protein FlgA [Xanthobacter sp. 91]
GE01449	--	hypothetical protein Xaut_1765 [Xanthobacter autotrophicus Py2]
GE00393	yhhJ	membrane protein [Xanthobacter autotrophicus]
GE00145	--	monooxygenase FAD-binding [Xanthobacter autotrophicus Py2]
GE05863	--	acyl dehydratase [Oceanicola nanhaiensis]
GE00403	--	hypothetical protein [Nocardiopsis potens]
GE05672	--	hypothetical protein Xaut_4909 [Xanthobacter autotrophicus Py2]
GE05673	czcN	isoprenylcysteine carboxyl methyltransferase [Xanthobacter autotrophicus]
GE02872	--	hypothetical protein [Bradyrhizobium japonicum]
GE06007	--	MULTISPECIES: hypothetical protein [Alphaproteobacteria]
GE00629	yurN	binding-protein-dependent transport systems inner membrane component [Xanthobacter autotrophicus Py2]
GE05317	--	ABC transporter permease [Xanthobacter sp. 126]
GE00140	BMEII0633	putative ABC branched-chain amino transporter, periplasmic binding protein [Xanthobacter autotrophicus Py2]
GE02899	BMEII0633	ABC transporter permease [Xanthobacter sp. 91]
GE02275	--	hypothetical protein BCCGELA001_10829 [Bradyrhizobium sp. CCGE-LA001]
GE04055	--	hypothetical protein [Bradyrhizobium sp. URHD0069]
GE01869	envZ	histidine kinase, partial [Bradyrhizobium elkanii]
GE03877	dinB1	DNA polymerase IV [Xanthobacter autotrophicus]
GE02562	mmgC	acyl-CoA dehydrogenase [Acidovorax sp. NO-1]
GE00186	TM_0325	short-chain dehydrogenase [Oceanibaculum indicum]
GE05479	--	hypothetical protein [Xanthobacter sp. 91]
GE05318	mvaA	3-hydroxy-3-methylglutaryl-CoA reductase [Xanthobacter sp. 91]
GE05172	narI	nitrate reductase [Xanthobacter sp. 126]
GE00074	mlr6787	hydrolase [Achromobacter piechaudii HLE]
GE02179	--	-
GE00546	HI_0002	AMP-binding protein [bacterium YEK0313]
GE03813	--	hypothetical protein [Rhodomicrobium vannielii]
GE03114	--	hypothetical protein [Xanthobacter sp. 91]
GE02369	--	ester cyclase [Pseudomonas brassicacearum]
GE03991	potD-A	ABC transporter substrate-binding protein [Rhizobium sp. OK665]
GE03934	BRADO1038	urease, gamma subunit [Xanthobacter autotrophicus Py2]
GE02052	--	Tat pathway signal protein [Xanthobacter sp. 126]
GE05195	ycjO	ABC transporter permease [Xanthobacter sp. 126]
GE01823	siaT	tripartite ATP-independent periplasmic transporter, DctQ component [Advenella kashmirensis]
GE00487	--	hypothetical protein [Azohydromonas australica]
GE05157	lysN	Transcriptional regulator [Phaeobacter gallaeciensis]
GE02880	crt	enoyl-CoA hydratase [Pusillimonas sp. T7-7]
GE00030	--	hypothetical protein S23_29570 [Bradyrhizobium sp. S23321]
GE02365	--	hypothetical protein Xaut_2800 [Xanthobacter autotrophicus Py2]
GE00032	XAC0847	ABC transporter [Actinoalloteichus cyanogriseus]
GE02448	--	conjugal transfer protein TrbJ [Xanthobacter autotrophicus]
GE00138	Bamb_4846	fumarylacetoacetase [Xanthobacter autotrophicus]
GE00533	paaG	hypothetical protein [Gemmobacter nectariphilus]
GE03083	yurN	ABC transporter permease [Xanthobacter sp. 126]
GE02053	--	hypothetical protein [Xanthobacter autotrophicus]
GE01007	--	Flp/Fap pilin component [Xanthobacter autotrophicus Py2]
GE05856	Rv0148	dehydrogenase of unknown specificity, short-chain alcohol dehydrogenase [Herbaspirillum sp. YR522]
GE03127	potB	ABC transporter permease [Bosea sp. UNC402CLCol]
GE01305	--	epimerase [Xanthobacter autotrophicus]
GE00723	--	glcg protein [Bradyrhizobium elkanii]
GE05220	--	ABC transporter permease [Variovorax paradoxus]
GE04988	--	-
GE02151	siaT	hypothetical protein [Amphritea japonica]
GE05311	--	OHCU decarboxylase [Bosea sp. 117]
GE05765	--	phenylacetic acid degradation protein [Roseovarius sp. 217]
GE05684	--	transposase [alpha proteobacterium BAL199]
GE00201	soxC	acyl-CoA dehydrogenase [Xanthobacter sp. 91]
GE00813	--	hypothetical protein [Xanthobacter autotrophicus]

## Sheet: d
Gene ID	Gene name of Nr protein database annotation	Description
GE04915	--	hypothetical protein [Azorhizobium doebereinerae]
GE05030	pleC	PAS/PAC sensor signal transduction histidine kinase [Xanthobacter autotrophicus Py2]
GE03646	BARBAKC583_0899	DNA topoisomerase IV subunit B [Xanthobacter sp. 91]
GE01514	xoxF	methanol dehydrogenase [Xanthobacter sp. 91]
GE01943	ybiS	hypothetical protein [Xanthobacter autotrophicus]
GE04583	bepC	channel protein TolC [Xanthobacter autotrophicus]
GE06308	--	plasmid encoded RepA protein [Rhodomicrobium vannielii]
GE05245	dme	malic enzyme [Xanthobacter autotrophicus]
GE04571	--	hypothetical protein [Maribius sp. MOLA 401]
GE04562	--	hypothetical protein [Rhodopseudomonas palustris]
GE00206	HI_0362	periplasmic solute binding protein [Xanthobacter autotrophicus Py2]
GE04956	--	hypothetical protein [Devosia sp. LC5]
GE04158	bexD	sugar transporter [Xanthobacter autotrophicus]
GE05669	--	conserved hypothetical protein [Xanthobacter autotrophicus Py2]
GE05252	Nham_2112	ribonuclease D [Xanthobacter autotrophicus]
GE03541	mutB	methylmalonyl-CoA mutase [Xanthobacter autotrophicus]
GE00052	yjiA	cobalamin biosynthesis protein [Xanthobacter autotrophicus]
GE04573	VSAL_I0352	helicase [Polymorphum gilvum]
GE02721	--	indolepyruvate ferredoxin oxidoreductase [Xanthobacter sp. 91]
GE04656	amb2813	MULTISPECIES: peptide chain release factor 2 [Xanthobacter]
GE04664	cysK	cysteine synthase [Xanthobacter autotrophicus]
GE05785	--	hydroxymethylglutaryl-CoA lyase [Sedimentitalea nanhaiensis]
GE03845	--	peptidase [Xanthobacter autotrophicus]
GE04561	--	DEAD/DEAH box helicase [Rhodopseudomonas palustris]
GE05913	--	hypothetical protein Xaut_4600 [Xanthobacter autotrophicus Py2]
GE01507	yfiL	ABC transporter ATP-binding protein [Xanthobacter sp. 126]
GE00711	Xaut_2594	RecName: Full=UPF0301 protein Xaut_2594 [Xanthobacter autotrophicus Py2]
GE03261	bugT	hypothetical protein [Afipia broomeae]
GE02809	lcfB	malonyl-CoA synthase [Xanthobacter sp. 91]
GE03136	aaeR	hypothetical protein [Rhizobium sp. JGI 0001003-A11]
GE03909	crtE	geranylgeranyl diphosphate synthase [Xanthobacter autotrophicus Py2]
GE01889	yhjX	MFS transporter [Xanthobacter sp. 126]
GE03513	Atu2619	formate dehydrogenase family accessory protein FdhD [Xanthobacter autotrophicus Py2]
GE03532	--	flagellar export FliJ [Xanthobacter autotrophicus Py2]
GE01888	zraR	two component, sigma54 specific, transcriptional regulator, Fis family [Xanthobacter autotrophicus Py2]
GE01006	--	peptidase A24A prepilin type IV [Xanthobacter autotrophicus Py2]
GE04625	--	flavoprotein [Xanthobacter sp. 126]
GE01513	cycB	putative cytochrome c protein [Xanthobacter autotrophicus Py2]
GE04898	moxY	hypothetical protein, partial [Xanthobacter sp. 126]
GE06045	fitB	plasmid stabilization protein [Azorhizobium doebereinerae]
GE05199	ygcU	FAD-linked oxidase [Xanthobacter sp. 91]
GE01122	hupF	hydrogenase [Xanthobacter autotrophicus]
GE03696	hit	MULTISPECIES: HIT family hydrolase [Xanthobacter]
GE05866	braG	leucine/isoleucine/valine transporter ATP-binding subunit [Herbaspirillum lusitanum]
GE03942	Mrad2831_2867	urease accessory protein UreG [Xanthobacter autotrophicus]
GE06255	--	hypothetical protein FG93_02687 [Bosea sp. LC85]
GE03925	cynT	Carbonate dehydratase [Xanthobacter autotrophicus Py2]
GE06210	--	XRE family transcriptional regulator [Bradyrhizobium sp. YR681]
GE05758	yagI	MULTISPECIES: hypothetical protein [Sphingomonadaceae]
GE04987	--	-
GE01510	--	sulfur oxidation protein SoxZ [Xanthobacter autotrophicus]
GE05907	Xaut_2340	aspartate decarboxylase [Xanthobacter autotrophicus]
GE05775	--	thioesterase family protein [Citreicella sp. 357]
GE06245	catR	LysR family transcriptional regulator [Nitratireductor indicus]
GE02182	--	hypothetical protein [Xanthobacter autotrophicus]
GE05766	--	thioesterase [Roseovarius sp. MCTG156(2b)]
GE01189	nicS	TetR family transcriptional regulator, partial [Xanthobacter sp. 91]
GE01875	tmoT	Response regulator receiver protein [Hyphomicrobium sp. MC1]
GE02072	SeAg_B0078	hypothetical protein [Amycolatopsis jejuensis]
GE03530	--	hypothetical protein [Xanthobacter sp. 126]
GE02115	braF	branched-chain amino acid ABC transporter, ATP-binding protein [Planktomarina temperata RCA23]
GE06099	--	HPP family protein [Bradyrhizobium sp. Ai1a-2]
GE02876	livM	hypothetical protein [Desulfosporosinus sp. BICA1-9]
GE03189	pcaC	4-carboxymuconolactone decarboxylase [Planomicrobium glaciei]
GE01120	hupZ	Ni/Fe hydrogenase [Xanthobacter autotrophicus]
GE00094	--	AraC family transcriptional regulator, partial [Rhizobium sp. YR295]
GE04190	--	hypothetical protein [Pannonibacter phragmitetus]
GE02114	livF	hypothetical protein HMPREF9695_00212 [Afipia broomeae ATCC 49717]
GE00541	fadH	short-chain dehydrogenase [Gemmobacter nectariphilus]
GE01542	--	MULTISPECIES: hypothetical protein [Xanthobacter]
GE02887	--	hypothetical protein [Xanthobacter autotrophicus]
GE04902	--	-
GE03835	--	hypothetical protein Xaut_3920 [Xanthobacter autotrophicus Py2]
GE04914	--	-
GE05805	NGR_a01710	transposase [Sphingomonas sp. PAMC 26605]
GE01121	hupD	hydrogenase expression protein [Xanthobacter autotrophicus]
GE06167	ropB	hypothetical protein [Afipia felis]
GE04836	livH	ABC transporter permease [Xanthobacter sp. 126]
GE00042	pcaB	3-carboxy-cis,cis-muconate cycloisomerase [Xanthobacter autotrophicus]
GE01123	hupG	hydrogenase [Xanthobacter autotrophicus]
GE05171	narJ	Nitrate reductase molybdenum cofactor assembly chaperone NarJ [Hyphomicrobium sp. MC1]
GE03123	rubA2	hypothetical protein [Methylocystis parvus]
GE04033	livH	branched-chain amino acid ABC transporter permease [Rhodospirillales bacterium URHD0088]
GE03131	--	conserved protein of unknown function [Hyphomicrobium sp. MC1]
GE06181	--	hypothetical protein [Methylobacterium sp. EUR3 AL-11]
GE01517	ssuC	ABC transporter permease [Xanthobacter autotrophicus]
GE06263	Rv3659c	hypothetical protein [Ancylobacter sp. FA202]
GE02609	--	Actinorhodin polyketide dimerase [Hyphomicrobium sp. MC1]
GE06146	--	hypothetical protein [Methylobacterium extorquens]
GE06260	NGR_a00790	hypothetical protein [Ancylobacter sp. FA202]
GE04717	Bcep18194_B0137	fumarylacetoacetate hydrolase [Xanthobacter sp. 126]
GE02945	--	aldehyde dehydrogenase [Xanthobacter autotrophicus]
GE00041	pcaB	3-carboxy-cis,cis-muconate cycloisomerase [Xanthobacter autotrophicus]
GE01212	--	hypothetical protein [Kaistia granuli]
GE04897	--	hypothetical protein, partial [Xanthobacter sp. 91]

## Sheet: e
Gene ID	Gene name of Nr protein database annotation	Description
GE00014	mhpR	transcriptional regulator [Xanthobacter autotrophicus]
GE00139	Rpal_5153	homogentisate 1,2-dioxygenase [Xanthobacter autotrophicus]
GE00144	mhqA	glyoxalase [Xanthobacter autotrophicus]
GE00217	meaA	protein meaA [Xanthobacter sp. 91]
GE00235	livK	putative Extracellular ligand-binding receptor [Azospirillum brasilense]
GE00443	braE	ABC transporter permease [Xanthobacter sp. 126]
GE00444	livH	ABC transporter permease [Xanthobacter sp. 91]
GE00445	livG	hypothetical protein [Xanthobacter sp. 91]
GE00446	livF	branched-chain amino acid ABC transporter ATP-binding protein [Xanthobacter sp. 126]
GE00450	fabG1	short-chain dehydrogenase [Xanthobacter sp. 91]
GE00451	uctC	acyl-CoA hydratase [Xanthobacter sp. 91]
GE00452	ytcI	acyl-CoA synthetase, partial [Xanthobacter sp. 126]
GE00453	ytcI	acyl-CoA synthetase, partial [Xanthobacter sp. 126]
GE00500	--	arylmalonate decarboxylase [Oceanicola batsensis]
GE00630	ycjP	sugar ABC transporter permease [Xanthobacter sp. 126]
GE00642	oxc	thiamine pyrophosphate protein TPP binding domain protein [Xanthobacter autotrophicus Py2]
GE00647	iclR	IclR family transcriptional regulator [Xanthobacter sp. 91]
GE00744	nemA	1,2-oxophytodienoate reductase [Xanthobacter autotrophicus]
GE00928	HI_1014	hypothetical protein [Xanthobacter sp. 126]
GE01042	mocR	hypothetical protein [Xanthobacter sp. 126]
GE01173	mmsB	3-hydroxyisobutyrate dehydrogenase [Pseudomonas aeruginosa]
GE01195	--	ABC transporter permease [Xanthobacter sp. 91]
GE01292	bauC	methylmalonate-semialdehyde dehydrogenase [Xanthobacter autotrophicus]
GE01376	bll7763	acetoacetate decarboxylase [Xanthobacter autotrophicus]
GE01487	livF	branched-chain amino acid ABC transporter ATP-binding protein [Xanthobacter sp. 91]
GE01642	--	hypothetical protein [Ancylobacter sp. FA202]
GE01861	--	hypothetical protein [Azorhizobium doebereinerae]
GE01880	oxdD	cupin [Methylocapsa acidiphila]
GE01892	--	hypothetical protein [Xanthobacter autotrophicus]
GE01919	--	conserved hypothetical protein [Xanthobacter autotrophicus Py2]
GE02138	btuE	glutathione peroxidase [Dongia sp. URHE0060]
GE02199	bluB	cob(II)yrinic acid a,c-diamide reductase [Xanthobacter autotrophicus]
GE02243	RBE_1307	phospholipase/Carboxylesterase [Xanthobacter autotrophicus Py2]
GE02250	petP	MarR family transcriptional regulator [Xanthobacter autotrophicus]
GE02355	glpD	glycerol-3-phosphate dehydrogenase [Xanthobacter sp. 126]
GE02356	fadD13	acyl-CoA synthetase [Xanthobacter autotrophicus]
GE02363	sdhA	oxidoreductase [Xanthobacter autotrophicus]
GE02788	garD	galactarate dehydratase [Xanthobacter sp. 91]
GE02903	--	hypothetical protein [Xanthobacter sp. 91]
GE02934	braC	ABC transporter substrate-binding protein [Xanthobacter sp. 91]
GE02944	paaG	putative enoyl-CoA hydratase paaB [Xanthobacter autotrophicus Py2]
GE02969	HI_0052	C4-dicarboxylate ABC transporter substrate-binding protein [Xanthobacter sp. 91]
GE03085	ilvD1	dihydroxy-acid dehydratase [Xanthobacter sp. 91]
GE03215	kipR	hypothetical protein [Halotalea alkalilenta]
GE03360	BMEII0633	ABC transporter permease [Xanthobacter autotrophicus]
GE03361	livH	ABC transporter permease [Xanthobacter autotrophicus]
GE03570	--	hypothetical protein [Xanthobacter sp. 126]
GE03666	--	alcohol dehydrogenase [Xanthobacter sp. 91]
GE03673	--	fatty acid hydroxylase [Xanthobacter sp. 91]
GE04008	aapQ	amino acid ABC transporter permease [Xanthobacter autotrophicus]
GE04038	--	cyclase [Rhodovulum sp. PH10]
GE04341	ywrA	chromate transporter [Xanthobacter autotrophicus]
GE04399	--	hypothetical protein, partial [Rhodospirillales bacterium URHD0088]
GE04407	--	dioxygenase [Azorhizobium doebereinerae]
GE04646	bah	alpha/beta hydrolase [Xanthobacter autotrophicus]
GE05107	doeB	peptidase M14 [Methylocella silvestris]
GE05184	sucD	hypothetical protein [Acidovorax sp. MR-S7]
GE05190	--	hypothetical protein [Acidovorax sp. MR-S7]
GE05235	cpo	haloperoxidase [Xanthobacter sp. 91]
GE05237	ytcJ	Amidohydrolase 3 [Xanthobacter autotrophicus Py2]
GE05302	M6_Spy0233	hypothetical protein [Xanthobacter sp. 126]
GE05315	BP0148	hypothetical protein [Marinomonas ushuaiensis]
GE05489	Dgeo_2609	allantoinase [Azorhizobium caulinodans]
GE05572	Sfri_1503	dehydrogenase [Xanthobacter sp. 91]
GE05574	glcD	2-hydroxy-acid oxidase [Azorhizobium caulinodans]
GE05576	rbsC	ABC transporter permease [Xanthobacter sp. 126]
GE05579	--	glyoxalase [Amycolatopsis sp. ATCC 39116]
GE05581	chrR	MULTISPECIES: NADPH-dependent FMN reductase [Xanthobacter]
GE05832	livM	branched-chain amino acid ABC transporter permease [Pseudophaeobacter arcticus]
GE05909	syc0461_c	copper tolerance protein [Xanthobacter autotrophicus]

## Sheet: f
Gene ID	Gene name of Nr protein database annotation	Description
GE02039	tmoE	toluene hydroxylase [Bradyrhizobium sp. BTAi1]
GE06232	tmoE	toluene hydroxylase [Bradyrhizobium sp. BTAi1]
GE05374	phbB	acetoacetyl-CoA reductase [Xanthobacter autotrophicus]
GE06056	trbE	conjugal transfer protein TrbE [Bosea sp. 117]
GE02040	tmoD	Toluene-4-monooxygenase system protein D [Bradyrhizobium sp. ORS 375]
GE06233	tmoD	Toluene-4-monooxygenase system protein D [Bradyrhizobium sp. ORS 375]
GE03038	adh	NADP-dependent alcohol dehydrogenase [Xanthobacter autotrophicus]
GE06057	trbJ	conjugal transfer protein TrbJ [Bosea sp. 117]
GE03174	RPA4566	acetate kinase [Xanthobacter autotrophicus]
GE01107	hemA	5-aminolevulinate synthase [Xanthobacter autotrophicus]
GE02323	--	hypothetical protein [Xanthobacter sp. 91]
GE05654	pcbC	dioxygenase [Achromobacter xylosoxidans]
GE01084	mcbR	transcriptional regulator, GntR family [Xanthobacter autotrophicus Py2]
GE01469	hemN	coproporphyrinogen III oxidase [Xanthobacter autotrophicus]
GE00390	--	hypothetical protein [Xanthobacter autotrophicus]
GE03697	RPB_0779	phosphate ABC transporter, ATPase subunit [Xanthobacter autotrophicus Py2]
GE00995	--	hypothetical protein [Xanthobacter sp. 126]
GE04441	SMc01030	Pyruvate dehydrogenase (acetyl-transferring) [Xanthobacter autotrophicus Py2]
GE03309	nirA	sulfite reductase [Xanthobacter autotrophicus]
GE01108	hemA	5-aminolevulinate synthase [Xanthobacter sp. 126]
GE05834	fadD15	AMP-binding protein [Pseudophaeobacter arcticus]
GE06075	traA	Dtr system oriT relaxase [Agrobacterium vitis]
GE05982	--	hypothetical protein [Rhizobium sp. CF097]
GE04570	--	hypothetical protein RRU01S_38_00030 [Rhizobium rubi NBRC 13261]
GE02442	--	DNA-binding protein [Bradyrhizobium sp. Cp5.3]
GE01810	tsaM1	rieske domain protein [Rhodococcus sp. JVH1]
GE03825	HI_0050	C4-dicarboxylate ABC transporter [Bosea sp. 117]
GE02513	--	ABC transporter permease [Haematobacter massiliensis]
GE04667	fkbM	hypothetical protein [Candidatus Accumulibacter sp. SK-12]
GE03516	nuoE	NADH dehydrogenase (ubiquinone) 24 kDa subunit [Xanthobacter autotrophicus Py2]
GE01443	crtK	TspO and MBR like protein [Xanthobacter autotrophicus Py2]
GE00499	ligF	ORF 3 [Sphingomonas sp. RW5]
GE01200	--	-
GE04905	--	-
GE04439	SMc01031	pyruvate dehydrogenase subunit beta [Azorhizobium caulinodans]
GE01832	--	hypothetical protein [Xanthobacter sp. 126]
GE05288	--	hypothetical protein [Xanthobacter sp. 91]
GE06070	higA-2	DNA-binding protein [Paracoccus sp. J39]
GE03698	ML0607	hypothetical protein [Xanthobacter sp. 126]
GE03826	--	membrane protein [Starkeya novella]
GE00703	pdtaS	chemotaxis protein CheY [Xanthobacter sp. 91]
GE03938	blr1457	urease subunit alpha [Xanthobacter autotrophicus]
GE03514	yjgC	formate dehydrogenase subunit alpha [Xanthobacter autotrophicus]
GE05867	braF	branched-chain amino acid ABC transporter ATP-binding protein [Pseudomonas moraviensis]
GE05062	yagR	xanthine dehydrogenase [Bradyrhizobium sp. YR681]
GE01508	ybhR	multidrug ABC transporter permease [Xanthobacter autotrophicus]
GE04782	NGR_a03120	transposase [Xanthobacter sp. 91]
GE06244	catB2	mandelate racemase [Ensifer adhaerens]
GE04144	--	BFD domain protein (2Fe-2S)-binding domain protein [Xanthobacter autotrophicus Py2]
GE04982	--	-
GE05200	celR	LacI family transcriptional regulator [Xanthobacter sp. 91]
GE01117	--	hypothetical protein [Bradyrhizobium sp. WSM1743]
GE04230	HI_1544	dehydrogenase [Xanthobacter autotrophicus]
GE04985	--	-
GE04563	--	hypothetical protein [Rhodopseudomonas palustris]
GE03032	--	Redoxin domain protein [Xanthobacter autotrophicus Py2]
GE05956	--	hypothetical protein [Chelativorans sp. BNC1]
GE06036	insN	transposase IS3 [Mesorhizobium sp. L103C119B0]
GE01260	yerO	transcriptional regulator, TetR family [Xanthobacter autotrophicus Py2]
GE04984	--	-
GE02889	--	-
GE04901	--	-
GE02866	acdA	acyl-CoA dehydrogenase [Bordetella petrii]
GE00969	btr	Transcriptional regulator, AraC family [Bosea sp. LC85]
GE01047	Pden_0710	MULTISPECIES: hypothetical protein [Xanthobacter]
GE00780	--	-
GE01519	--	hypothetical protein BCCGELA001_34568 [Bradyrhizobium sp. CCGE-LA001]
GE04219	--	sulfur oxidation protein [Xanthobacter autotrophicus]
GE03879	divK	response regulator receiver protein [Xanthobacter autotrophicus Py2]
GE04340	RMe0090	chromate transporter [Xanthobacter autotrophicus]
GE03501	--	hypothetical protein [Xanthobacter autotrophicus]
GE00045	lrp	transcriptional regulatory protein AsnC family [Bradyrhizobium sp. CCGE-LA001]
GE02439	--	-
GE00508	shiA	major facilitator transporter [Xanthobacter sp. 91]
GE03989	pecS	hypothetical protein, partial [Amorphus coralli]
GE04906	--	-
GE05598	--	hypothetical protein [Xanthobacter sp. 126]
GE01535	pqqCD	coenzyme PQQ biosynthesis protein D [Xanthobacter autotrophicus]
GE04899	moxX	MULTISPECIES: response regulator receiver protein [Xanthobacter]
GE05219	--	hypothetical protein [Xenophilus azovorans]
GE03421	--	glycoside hydrolase family 24 [Xanthobacter autotrophicus]
GE04179	--	-
GE03135	--	hypothetical protein [Rhizobium leguminosarum]
GE00405	--	CDP-6-deoxy-delta-3,4-glucoseen reductase, partial [Cupriavidus basilensis]
GE00542	livF	branched-chain amino acid ABC transporter ATP-binding protein [Gemmobacter nectariphilus]
GE02317	Mb0911c	hypothetical protein [Ensifer sojae]
GE00099	--	membrane protein [Starkeya novella]
GE04263	aaeR	LysR family transcriptional regulator [Azorhizobium caulinodans]
GE04440	--	MULTISPECIES: hypothetical protein [Xanthobacter]
GE05143	putR	ArsR family transcriptional regulator [Xanthobacter autotrophicus]
GE01433	--	hypothetical protein, partial [Xanthobacter sp. 126]
GE04890	--	hypothetical protein, partial [Xanthobacter sp. 91]
GE01344	--	hypothetical protein [Ancylobacter sp. FA202]
GE05169	narG	nitrate reductase [Xanthobacter sp. 126]
