# Supplementary material for: Adaption and Degradation Strategies of Methylotrophic 1,4-Dioxane Degrading Strain Xanthobacter sp. YN2 Revealed by Transcriptome-Scale Analysis
Source: Int J Mol Sci. 2021 Sep 28;22(19):10435. doi: 10.3390/ijms221910435 (PMC8508750; doi:10.3390/ijms221910435)
Supplement: Supplementary file 1 [file ijms-22-10435-s001.zip › Table S4 Expression of quorum sensing related genes.xlsx]

## Sheet: All genes related
Gene ID	T0C_fpkm	T0D_fpkm	T1C_fpkm	T1D_fpkm	T2C_fpkm	T2D_fpkm	Gene name of Nr protein database annotation	Description	KEGG ID
GE00064	2.05333	0.553333	0.001	0.0966667	0.17	0.386667	braE	ABC transporter permease [Xanthobacter sp. 126]	K01998
GE00065	1.02667	0.113333	0.563333	0.446667	0.483333	0.543333	livH	ABC transporter permease [Haematobacter massiliensis]	K01997
GE00066	3.05	1	2.41667	1.68	0.876667	1.27333	--	ABC transporter substrate-binding protein [Cupriavidus taiwanensis]	K01999
GE00079	6	4.53	6.44	6.67	4.86	4.36	braG	ABC transporter ATPase [Xanthobacter sp. 126]	K01996
GE00080	4.86667	3.68	4.48333	2.04667	2.31667	2.27333	braF	ABC transporter [Xanthobacter sp. 126]	K01995
GE00081	2.23	2.11	2.48333	2.45333	2.61667	2.19333	braE	ABC transporter permease [Xanthobacter sp. 126]	K01998
GE00082	3.68667	2.63333	3.13667	3.1	1.98667	2.75667	livH	ABC transporter permease [Xanthobacter sp. 126]	K01997
GE00083	7.08667	12.45	10.4833	13.3567	10.4833	11.09	BMEII0103	branched-chain amino acid ABC transporter substrate-binding protein [Xanthobacter sp. 126]	K01999
GE00120	30.0967	22.58	17.49	23.1967	16.2067	16.7167	BMEII0859	ABC transporter substrate-binding protein [Cupriavidus sp. WS]	K02035
GE00121	7.08	7.80667	2.11667	4.66333	4.24	6.3	BMEII0209	ABC transporter permease [Rhizobium leguminosarum]	K02033
GE00122	11.99	5.03667	2.69	4.73	3.8	4.39667	appC	ABC transporter permease [Variovorax paradoxus]	K02034
GE00123	10.6433	3.89	3.65333	4.38333	2.94333	3.29	NGR_a01410	peptide ABC transporter ATP-binding protein [Afipia sp. P52-10]	K02031
GE00124	19.01	6.87667	5.9	6.70333	5.89	5.21	appF	peptide ABC transporter ATP-binding protein [Afipia sp. P52-10]	K02032
GE00140	9.56	9.49333	13.03	15.7367	8.36667	6.09667	BMEII0633	putative ABC branched-chain amino transporter, periplasmic binding protein [Xanthobacter autotrophicus Py2]	K01999
GE00150	1.81667	0.41	0.143333	0.466667	0.193333	0.26	livH	High-affinity branched-chain amino acid transport system permease protein LivH [Caenispirillum salinarum]	K01997
GE00151	1.81333	0.356667	0.133333	0.193333	0.203333	0.426667	braE	branched-chain amino acid ABC transporter permease [Magnetospirillum magnetotacticum]	K01998
GE00152	1.41667	0.116667	0.226667	0.64	0.32	0.723333	braF	hypothetical protein [Arhodomonas aquaeolei]	K01995
GE00153	1.12333	0.61	0.176667	0.42	0.476667	0.001	livF	ABC transporter, ATP-binding protein; putative branched-chain amino acid transport protein [Magnetospirillum gryphiswaldense]	K01996
GE00154	4.08333	2.32667	1.43333	2.77667	2.18	1.73	braC	extracellular ligand-binding receptor [Marinobacter santoriniensis]	K01999
GE00192	2.72333	1.28333	0.386667	2.28	1.50333	0.996667	--	hypothetical protein [Xanthobacter sp. 126]	K01998
GE00193	0.796667	0.423333	0.726667	0.48	1.14667	0.25	livH	hypothetical protein [Xanthobacter sp. 126]	K01997
GE00194	0.48	0.403333	0.186667	0.576667	0.57	0.453333	braG	hypothetical protein [Xanthobacter sp. 126]	K01996
GE00195	3.49667	0.6	1.46333	0.846667	0.926667	0.643333	braF	hypothetical protein [Xanthobacter sp. 126]	K01995
GE00196	4.90667	1.60333	1.49333	1.96333	1.76	3.35667	BruAb2_0801	hypothetical protein [Xanthobacter sp. 126]	K01999
GE00235	2.29667	3.29667	2.15333	3.31	2.06667	1.84667	livK	putative Extracellular ligand-binding receptor [Azospirillum brasilense]	K01999
GE00236	0.783333	0.51	0.153333	0.6	0.656667	0.763333	livH	hypothetical protein [Azospirillum brasilense]	K01997
GE00237	2.57667	1.26	1.28667	1.29667	1.87333	1.07333	livM	inner-membrane translocator [Azospirillum brasilense Sp245]	K01998
GE00238	2.30667	1.17	1.32	0.906667	0.506667	0.89	braF	ABC transporter [Azospirillum brasilense]	K01995
GE00239	1.78667	0.67	1.28333	0.846667	1.45333	0.683333	livF	amino acid ABC transporter ATPase [Azospirillum brasilense]	K01996
GE00327	1.08333	0.41	0.476667	0.19	0.173333	0.313333	trbB	conjugal transfer protein TrbB [Xanthobacter sp. 91]	K20527
GE00328	1.79	0.31	0.42	0.426667	0.203333	0.446667	trbE	conjugal transfer protein TrbE [Xanthobacter autotrophicus]	K20530
GE00329	0.466667	0.001	0.183333	0.153333	0.203333	0.146667	--	conjugal transfer protein TrbJ [Xanthobacter autotrophicus]	K20266
GE00331	0.806667	0.22	0.001	0.08	0.233333	0.001	--	conjugal transfer protein TrbL [Bradyrhizobium sp. Ai1a-2]	K07344
GE00332	0.001	0.001	0.001	0.001	0.001	0.001	trbF	conjugal transfer protein TrbF [Xanthobacter autotrophicus]	K20531
GE00333	3.08333	1.67667	0.9	0.963333	1.62667	0.38	trbG	conjugative transfer protein TrbG [Xanthobacter autotrophicus]	K20532
GE00334	4.03333	1.29	1.08667	1.65333	1.03667	0.773333	trbI	conjugal transfer protein TraI [Xanthobacter autotrophicus]	K20533
GE00356	8.92667	1.59333	1.1	0.516667	0.69	1.64333	--	Hypothetical protein [Methylobacterium mesophilicum]	K02035
GE00357	1.94	0.1	0.126667	0.336667	0.253333	0.426667	appB	Hypothetical protein [Methylobacterium mesophilicum]	K02033
GE00358	3.74333	1.76333	1.12333	0.48	0.163333	0.001	appC	Hypothetical protein MmSR116_3828 [Methylobacterium mesophilicum SR1.6/6]	K02034
GE00359	1.11667	0.366667	0.383333	0.11	0.47	0.001	NGR_a01410	peptide ABC transporter ATP-binding protein [Bradyrhizobium sp. ARR65]	K02031
GE00360	1.24333	0.663333	0.843333	0.506667	0.103333	0.49	appF	oligopeptide/dipeptide ABC transporter, ATPase subunit [Roseiflexus sp. RS-1]	K02032
GE00362	1.70333	0.636667	0.516667	0.513333	0.353333	0.456667	gsiB	Hypothetical protein [Methylobacterium mesophilicum]	K02035
GE00367	2.91333	0.873333	0.596667	0.626667	0.896667	1.08	appA	ABC transporter substrate-binding protein [Advenella kashmirensis]	K02035
GE00439	6.35667	4.21667	1.25333	1.65333	2.10333	2.38667	--	-	K20533
GE00443	13	26.0167	3.63	1.93333	1.1	9.97667	livF	branched-chain amino acid ABC transporter ATP-binding protein [Donghicola xiamenensis]	K01996
GE00444	14.6367	29.6	4.78	2.12667	1.41667	10.6167	livM	branched-chain amino acid ABC transporter permease [Pseudophaeobacter arcticus]	K01998
GE00445	15.1733	31.77	5.62	2.47	2.09	10.7633	livH	branched-chain amino acid ABC transporter permease [Citreicella sp. 357]	K01997
GE00446	37.1467	97.9933	25.78	9.70667	7.73	32.7733	fadD15	AMP-binding protein [Pseudophaeobacter arcticus]	K01897
GE00447	29.3467	167.447	63.6267	22.8633	10.01	42.2167	braF	branched-chain amino acid ABC transporter ATP-binding protein [Oceanicola batsensis]	K01995
GE00542	4.17667	3.40333	8.57	6	6.57667	6.54333	braE	ABC transporter permease [Xanthobacter sp. 126]	K01998
GE00543	6.61667	9.3	13.4533	14.61	8.71	10.2533	livH	ABC transporter permease [Xanthobacter sp. 91]	K01997
GE00544	1.81333	1.22333	2.26	2.25	2.03	1.08333	livG	hypothetical protein [Xanthobacter sp. 91]	K01995
GE00545	1.28667	0.416667	2.47333	1.26	1.56667	1.42	livF	branched-chain amino acid ABC transporter ATP-binding protein [Xanthobacter sp. 126]	K01996
GE00546	2.18	2.08667	3.86	3.26	2.69333	2.46333	--	ABC transporter permease [Xanthobacter sp. 126]	K01999
GE00547	5.45	6.86333	5.52667	4.08333	3.43667	5.04333	livF	branched-chain amino acid ABC transporter ATP-binding protein [Gemmobacter nectariphilus]	K01996
GE00550	5.84667	11.01	13.72	17.5733	14.96	14.1833	--	ABC transporter substrate-binding protein [Gemmobacter nectariphilus]	K01999
GE00567	26.98	23.1467	18.3467	17.17	16.8967	16.3467	livM	branched-chain amino acid ABC transporter permease [bacterium YEK0313]	K01998
GE00582	34.8733	35.2333	40.1167	34.8667	34.4933	34.3933	livH	branched-chain amino acid ABC transporter permease [bacterium YEK0313]	K01997
GE00583	6.29333	2.01	0.933333	3.06	1.47	2.26333	HI_0002	AMP-binding protein [bacterium YEK0313]	K01897
GE00584	7.97	3.51667	2.34	2.78667	2.48333	2.29667	braF	branched-chain amino acid ABC transporter ATP-binding protein [Gemmobacter nectariphilus]	K01995
GE00585	4.06	1.84333	2.04667	3.03667	2.55667	2.88667	--	ABC transporter permease [Bradyrhizobium sp. URHD0069]	K01999
GE00745	41.6533	86.0367	50.64	54.5667	55.36	70.6067	--	signal recognition particle protein [Xanthobacter sp. 126]	K03106
GE00890	40.1867	37.8133	36.0633	39.83	25.69	26.9533	BMEII0070	ABC transporter permease [Azospirillum brasilense]	K01999
GE00891	2.03667	1.81	2.25667	1.28333	1.02333	2.21667	--	amino acid-binding protein [Xanthobacter autotrophicus]	K01999
GE00892	8.1	5.10333	4.50333	5.18333	4.57667	6.31	livH	branched-chain amino acid ABC transporter permease [Xanthobacter autotrophicus]	K01997
GE00893	2.31	2.18333	1.13	1.46667	2.05	1.50667	livG	ABC transporter related [Xanthobacter autotrophicus Py2]	K01995
GE00894	1.83333	3.01	1.7	1.67667	1.47667	1.18333	livF	amino acid ABC transporter ATPase [Xanthobacter autotrophicus]	K01996
GE00920	13.7533	6.15333	6.5	5.32333	4	5.15667	mll1393	phenazine biosynthesis protein PhzF [Xanthobacter sp. 91]	K06998
GE01050	34.3867	41.4367	21.75	38.3633	38.5133	36.1867	livJ	hypothetical protein [Xanthobacter sp. 91]	K01999
GE01051	18.3567	10.32	12.9133	11.2333	10.4967	10.6733	livF	ABC transporter related [Xanthobacter autotrophicus Py2]	K01996
GE01052	7.48	1.20333	1.94	2.77333	4.57	3.52	braF	branched-chain amino acid ABC transporter ATP-binding protein [Xanthobacter sp. 126]	K01995
GE01053	6.37667	2.47	1.98667	2.37	4.45667	2.47667	braE	branched-chain amino acid ABC transporter permease [Xanthobacter autotrophicus]	K01998
GE01054	10.0767	6.78333	5.57	5.49333	4.16333	4.82333	livH	branched-chain amino acid ABC transporter permease [Xanthobacter sp. 126]	K01997
GE01066	20.1	19.9633	20.0667	15.6233	16.53	15.2667	yhfT	AMP-dependent synthetase [Xanthobacter autotrophicus]	K01897
GE01067	20.0433	33.8333	38.3533	38.4233	23.5733	27.0367	livF	amino acid ABC transporter ATPase [Lysinibacillus massiliensis 4400831 = CIP 108448 = CCUG 49529]	K01996
GE01068	29.9467	53.6533	72.7267	60.7	37.7	48.5167	braG	leucine/isoleucine/valine transporter ATP-binding subunit [Herbaspirillum lusitanum]	K01996
GE01069	8.10667	8.62667	7.55333	7.78	4.29333	6.46333	braC	hypothetical protein [Xanthobacter sp. 126]	K01999
GE01070	6.38	5.36667	6.14	5.06	3.53333	4.63333	livH	hypothetical protein [Xanthobacter sp. 91]	K01997
GE01071	7.40667	8.82	9.09	7.51	7.19667	5.35667	livM	hypothetical protein [Xanthobacter sp. 126]	K01998
GE01095	39.4133	26.39	30.0133	28.2833	33.6533	30.15	braF	hypothetical protein [Xanthobacter sp. 91]	K01995
GE01106	316.133	99.36	99.22	90.2633	108.78	118.87	livF	amino acid ABC transporter ATPase [Xanthobacter sp. 91]	K01996
GE01175	68.4333	105.037	54.3333	60.2033	43.1433	47.9933	livF	hypothetical protein [Xanthobacter sp. 126]	K01996
GE01181	0.896667	0.001	0.001	0.001	0.001	0.001	HI_0002	long-chain fatty acid--CoA ligase [Xanthobacter sp. 126]	K01897
GE01182	0.001	0.001	0.001	0.001	0.001	0.001	livF	branched-chain amino acid ABC transporter ATP-binding protein [Xanthobacter sp. 91]	K01996
GE01183	1.58333	0.46	0.923333	0.683333	0.406667	0.001	--	amino acid ABC transporter substrate-binding protein [Xanthobacter sp. 126]	K01999
GE01481	93.7733	83.92	80.28	59.35	49.46	48.4033	braF	branched-chain amino acid ABC transporter ATP-binding protein [Pseudomonas moraviensis]	K01995
GE01482	70.53	84.65	56.6267	37.2333	36.0167	38.2767	livH	hypothetical protein [Brevibacillus massiliensis]	K01997
GE01484	43.89	72.5867	34.2633	26.72	23.8367	24.6933	BruAb2_0809	hypothetical protein [Sedimentitalea nanhaiensis]	K01999
GE01485	51.1833	86.21	43.4767	26.0367	24.6733	23.2867	traR	autoinducer-binding protein [Xanthobacter autotrophicus]	K19732
GE01486	199.153	537.14	328.58	236.8	161.37	173.253	traI	autoinducer synthesis protein [Bosea sp. 117]	K13060
GE01487	91.25	197.67	110.237	70.7233	53.1833	54.34	trbB	conjugal transfer protein TrbB [Bosea sp. 117]	K20527
GE01541	258.8	134.377	117.877	138.597	206.813	194.793	livM	ABC transporter permease [Xanthobacter sp. 91]	K01998
GE01597	25.3467	16.2233	18.31	12.9833	16.3333	16.4233	livH	MULTISPECIES: ABC transporter permease [Xanthobacter]	K01997
GE01670	17.08	20.2467	11.7033	13.8967	11.21	11.7	braF	ABC transporter [Xanthobacter sp. 126]	K01995
GE01789	13.6467	7.16333	9.56	7.02	5.68667	7.19667	luxO	two component, sigma54 specific, transcriptional regulator, Fis family [Xanthobacter autotrophicus Py2]	K10912
GE01819	44.72	35.2867	28.8633	33.7633	36.4667	34.3833	blr8098	insertase [Xanthobacter autotrophicus]	K03217
GE01856	20.7733	11.5533	10.6867	11.8867	13.46	10.0133	BMEII0633	putative branched chain amino acid periplasmic binding protein of ABC transporter precursor [Bosea sp. LC85]	K01999
GE01857	10.4967	4.55	4.29667	6.49667	6.06	3.53333	--	ABC transporter permease [Xanthobacter autotrophicus]	K01999
GE01858	5.72	3.38333	4.51	4.76	3.97667	3.48667	--	ABC transporter permease [Xanthobacter sp. 91]	K01999
GE01859	34.2333	49.13	47.24	61.8733	42.7867	51.9667	--	ABC transporter permease [Xanthobacter sp. 126]	K01999
GE01908	22.47	10.6933	16.1367	11.7733	12.5133	13.6567	braF	ABC transporter related [Xanthobacter autotrophicus Py2]	K01995
GE01924	12.6167	9.95	3.82	7.95333	9.09333	9.70333	fadD15	AMP-dependent synthetase [Xanthobacter autotrophicus]	K01897
GE01971	202.233	577.69	552.067	569.177	471.577	578.323	trbC	hypothetical protein [Bosea sp. 117]	K20528
GE01972	25.8233	41.6633	30.58	33.9733	43.2533	42.7433	trbD	conjugal transfer protein TrbD [Bosea sp. 117]	K20529
GE02055	20.6033	6.64333	7.07333	5.89	4.35667	6.48667	livH	MULTISPECIES: ABC transporter permease [Xanthobacter]	K01997
GE02066	29.9767	17.85	17.8033	16.46	11.5833	13.5233	braE	ABC transporter permease [Xanthobacter autotrophicus]	K01998
GE02074	11.8033	2.97	4.61	5.07667	3.75333	4.95667	--	branched-chain amino acid ABC transporter substrate-binding protein [Xanthobacter sp. 126]	K01999
GE02075	8.48333	2.47333	3.67	3.63	2.16667	4.01667	livF	branched-chain amino acid ABC transporter ATP-binding protein [Xanthobacter sp. 91]	K01996
GE02076	22.2	5.24	8.39667	8.28333	8.42333	6.00333	Xaut_1805	MULTISPECIES: preprotein translocase subunit SecB [Xanthobacter]	K03071
GE02077	19.15	5.46333	11.27	7.09	7.23667	6.90333	zur	Fur family transcriptional regulator [Xanthobacter autotrophicus]	K09823
GE02079	10.84	4.56333	4.50333	4.55	3.69667	4.10333	ribA	GTP cyclohydrolase [Xanthobacter autotrophicus]	K01497
GE02083	5.95333	4.70333	4.61333	3.94333	5.25	3.65667	dctD	Fis family transcriptional regulator [Xanthobacter autotrophicus]	K10126
GE02102	10.71	8.21	8.21333	9.61667	8.37667	7.74333	gadB	glutamate decarboxylase [Granulibacter bethesdensis]	K01580
GE02103	8.04333	2.88667	1.93667	1.6	1.68333	1.42667	braG	ABC transporter [Azorhizobium doebereinerae]	K01996
GE02104	8.53333	2.15333	2.62	1.40667	3.00333	0.89	braF	ABC transporter [Azorhizobium doebereinerae]	K01995
GE02105	6.49	1.26	1.62	0.99	2.35333	1.94	livM	ABC transporter permease [Azorhizobium doebereinerae]	K01997
GE02106	4.44	1.62667	1.15333	1.54333	2.05333	3.24667	--	ABC transporter substrate-binding protein [Azorhizobium doebereinerae]	K01999
GE02114	1.29667	2.53	1.26667	0.72	1.80667	4.64333	BMEII0633	ABC transporter permease [Azorhizobium caulinodans]	K01999
GE02115	2.76667	3.58667	1.54667	1.67	1.37667	8.20333	grsT	Thioesterase [Xanthobacter autotrophicus Py2]	-
GE02116	1.26333	0.356667	0.001	0.001	0.156667	0.33	--	Extracellular ligand-binding receptor [Xanthobacter autotrophicus Py2]	K01999
GE02117	1.67	7.03	3.14	2.49667	0.406667	8.68667	livH	ABC transporter permease [Xanthobacter sp. 126]	K01997
GE02118	13.23	38.45	19.6633	15.69	4.97333	49.8933	qseB	transcriptional regulator [Xanthobacter sp. 91]	-
GE02351	9.59	9.46	8.66333	8.35667	7.88333	6.41	braC	hypothetical protein [Hoeflea sp. 108]	K01999
GE02377	11.44	9.82667	8.91333	8.93333	10.63	8.95667	braD	hypothetical protein [Pseudaminobacter salicylatoxidans]	K01997
GE02444	0.696667	0.0933333	0.186667	0.213333	0.001	0.163333	livM	branched-chain amino acid ABC transporter permease [Rhodobacter sphaeroides]	K01998
GE02445	0.001	0.001	0.556667	0.001	0.626667	0.001	livG	branched-chain amino acid ABC transporter ATPase [Hoeflea sp. 108]	K01995
GE02446	0.001	0.001	0.001	0.413333	0.001	0.001	braG	hypothetical protein [Hoeflea sp. 108]	K01996
GE02447	0.706667	1.26	0.79	0.48	0.596667	1.02667	BMEII0633	branched chain amino acid transport system substrate-binding protein [Bradyrhizobium oligotrophicum S58]	K01999
GE02448	0.313333	1.17333	0.356667	1.68	0.14	0.746667	--	long-chain fatty acid--CoA ligase [Bradyrhizobium japonicum]	K01897
GE02450	0.446667	0.356667	0.31	0.623333	0.243333	0.21	--	ABC transporter substrate-binding protein [Desulfovibrio sp. U5L]	K01999
GE02451	2.49333	1.07333	0.266667	1.80667	1.58333	2	livF	amino acid ABC transporter ATPase [Fervidobacterium pennivorans]	K01996
GE02452	1.59	1.68	1.23	1.69333	1.60667	0.89	livG	ABC transporter [Geobacter uraniireducens]	K01995
GE02453	3.48667	2.74333	2.49667	2.67	1.86333	1.51667	livM	hypothetical protein, partial [Brevibacillus massiliensis]	K01995
GE02462	8.35667	2.67333	2.81	3.07	2.84	3.76667	livH	hypothetical protein [Bacillus sp. ZYK]	K01997
GE02463	10.3967	1.01	2.27667	2.02	1.85333	2.44667	livF	hypothetical protein HMPREF9695_00212 [Afipia broomeae ATCC 49717]	K01996
GE02464	9.97	2.28333	3.10333	1.48	2.47	3.88667	braF	branched-chain amino acid ABC transporter, ATP-binding protein [Planktomarina temperata RCA23]	K01995
GE02465	6.65333	3.01	1.85	3.48	2.56333	3.11667	--	-	K01998
GE02466	7.09333	4.68667	5.93333	4.64667	3.79	3.95333	livH	branched-chain amino acid ABC transporter, permease protein [Planktomarina temperata RCA23]	K01997
GE02473	17.5067	15.0933	17.8833	15.05	12.1467	13.6767	BMEI1930	ABC transporter substrate-binding protein [Rhodopseudomonas palustris]	K01999
GE02495	13.0367	5.1	4.36333	4.43333	4.51	3.62	BMEII0633	ABC transporter permease [Xanthobacter sp. 126]	K01999
GE02496	3.61	1.90333	1.32667	2.52667	2.06333	1.72333	BMEII0633	ABC transporter permease [Bosea sp. UNC402CLCol]	K01999
GE02497	3.81333	0.576667	0.523333	0.313333	0.896667	0.543333	trbB	conjugal transfer protein TrbB [Xanthobacter sp. 91]	K20527
GE02498	2.21333	0.206667	0.303333	0.353333	0.94	0.49	trbC	conjugal transfer protein TrbC [Xanthobacter sp. 91]	K20528
GE02499	5.16	2.31333	1.47	1.80333	2.31	0.98	--	conjugal transfer protein [Xanthobacter sp. 91]	K20529
GE02513	16.42	19.66	22.6533	30.55	24.0033	23.33	trbE	conjugal transfer protein TrbE [Xanthobacter autotrophicus]	K20530
GE02519	0.766667	0.633333	0.51	0.62	0.393333	0.236667	--	conjugal transfer protein TrbJ [Xanthobacter autotrophicus]	K20266
GE02520	0.806667	0.286667	0.126667	0.34	0.19	0.226667	--	conjugal transfer protein TrbL [Xanthobacter autotrophicus]	K07344
GE02521	0.33	0.46	0.176667	0.19	0.183333	0.103333	trbF	conjugal transfer protein TrbF [Xanthobacter autotrophicus]	K20531
GE02522	0.563333	0.0933333	0.31	0.503333	0.336667	0.001	trbG	conjugative transfer protein TrbG [Xanthobacter autotrophicus]	K20532
GE02523	0.36	0.286667	0.14	0.001	0.2	0.113333	trbI	conjugal transfer protein TraI [Xanthobacter autotrophicus]	K20533
GE02557	15.1067	7.4	8.56	10.18	8.54	10.2833	braG	amino acid ABC transporter ATPase [Fodinicurvata sediminis]	K01996
GE02558	2.61667	0.41	0.91	1.27	0.001	0.001	braF	ABC transporter [Fodinicurvata sediminis]	K01995
GE02559	2.76667	1.05667	1.36	0.86	0.27	0.46	livM	ABC transporter permease [Fodinicurvata sediminis]	K01998
GE02560	0.34	0.35	1.05	0.403333	0.4	0.706667	livH	ABC transporter permease [Fodinicurvata sediminis]	K01997
GE02561	0.403333	0.323333	0.583333	0.833333	0.176667	0.393333	BMEII0875	ABC transporter substrate-binding protein [Fodinicurvata sediminis]	K01999
GE02580	10.04	3.08333	3.62	3.66667	2.45667	3.31333	BMEII0633	ABC transporter permease [Xanthobacter sp. 126]	K01999
GE02581	5.08	2.56	1.71	1.67333	1.74333	1.13667	livF	ABC transporter ATP-binding protein [Bradyrhizobium sp. th.b2]	K01996
GE02582	4.76667	2.15	1.68667	2.42	1.11333	1.31667	braF	ABC transporter [Azorhizobium doebereinerae]	K01995
GE02583	10.5267	4.96	2.78	3.54667	2.59667	2.29667	livM	amino acid ABC transporter permease [Bosea sp. UNC402CLCol]	K01998
GE02584	15.7133	11.71	11.31	8.34333	5.4	5.09667	braD	amino acid ABC transporter permease [Xanthobacter autotrophicus]	K01997
GE02598	10.5433	7.02667	10.0033	6.22333	6.04	5.6	--	amino acid ABC transporter substrate-binding protein [Rhodopseudomonas palustris]	K01999
GE02599	5.24667	3.59333	6	5.31667	4.86	3.84	--	ABC transporter permease [Haematobacter massiliensis]	K01999
GE02600	3.84333	4.07	3.84333	3.66333	3.83333	3.83333	BMEII0859	ABC transporter substrate-binding protein [Xanthobacter sp. 91]	K02035
GE02601	4.96	5.44333	3.52333	4.29	4.58	4.23667	--	ABC transporter permease [Xanthobacter sp. 91]	K02033
GE02602	18.97	29.99	26.7033	29.8067	22.74	25.0933	appC	ABC transporter permease, partial [Xanthobacter sp. 91]	K02034
GE02738	133.26	37.74	36.8333	25.98	26.89	25.9833	--	peptide ABC transporter ATP-binding protein [Xanthobacter sp. 126]	K02031
GE02801	601.677	210.343	167.733	140.867	176.16	166.907	NGR_a01400	peptide ABC transporter ATP-binding protein [Xanthobacter sp. 91]	K02032
GE02825	21.84	7.69667	7.09	6.37667	7.92667	7.85333	--	hypothetical protein [Azospirillum brasilense]	K01999
GE02826	34.0967	13.7133	9.66	10.2267	9.6	11.06	livF	branched-chain amino acid ABC transporter system, substrate-binding protein [Azoarcus sp. KH32C]	K01996
GE02827	32.5167	7.88	3.93667	3.95	4.84333	5.67667	livG	ABC transporter [Azospirillum brasilense]	K01995
GE02828	45.4367	10.5333	10.1033	8.05667	10.1833	8.25	braE	ABC transporter permease [Curvibacter gracilis]	K01998
GE02829	44.5067	15.7633	11.4033	10.3333	12.6667	11.15	livH	ABC transporter permease [Xenophilus azovorans]	K01997
GE02860	2.10667	0.333333	0.58	0.813333	0.573333	1.51333	braD	putative inner-membrane translocator [Burkholderia sp. NCIMB 10467]	K01997
GE02861	0.653333	0.113333	0.146667	0.676667	0.473333	0.001	braE	putative inner-membrane translocator [Burkholderia sp. NCIMB 10467]	K01998
GE02862	1.31	0.88	0.976667	0.596667	0.57	0.563333	livG	ABC transporter [Azospirillum brasilense]	K01995
GE02872	15.33	17.81	14.4167	19.5233	12.39	14.3633	livF	histidinol dehydrogenase [Azospirillum brasilense]	K01996
GE02873	14.3667	13.77	15.0267	12.5267	9.91	11.7433	braC	hypothetical protein [Azospirillum brasilense]	K01999
GE02874	5.34	6.40667	5.22667	5.84333	5.64333	4.43667	braG	hypothetical protein [Paracoccus sp. J39]	K01996
GE02875	3.96667	3.89	4.44	4.65333	2.99667	1.78667	livG	ATPase [Paracoccus sp. J39]	K01995
GE02876	5.30333	3.97333	2.98	5.20667	4.85	8.16667	braE	hypothetical protein [Paracoccus sp. J39]	K01998
GE02899	8.82333	9.73333	9.13667	12.0667	5.72	8.76333	braD	ABC transporter permease [Paracoccus sp. J39]	K01997
GE02903	22.2667	33.6	41.12	38.0567	27.3267	24.5233	BMEII0103	branched chain amino acid ABC transporter periplasmic ligand-binding protein [Burkholderia sp. RPE67]	K01999
GE02909	8.54667	9.65667	8.03333	8.68	6.19	9.22333	Atu2693	cell division protein FtsY [Xanthobacter sp. 126]	K03110
GE02910	11.0633	6.68	9.36	7.49	8.31	8.61667	Xaut_0512	preprotein translocase subunit SecA [Xanthobacter autotrophicus]	K03070
GE02911	9.37	9.77333	8.14	10.4833	5.04667	7.26	ykfD	ABC transporter ATP-binding protein [Alicycliphilus sp. CRZ1]	K02032
GE02923	7.96333	4.39	5.17667	7.60667	7.65	3.62	dppD	peptide ABC transporter substrate-binding protein [Oceanibaculum indicum]	K02031
GE02930	2.12	0.143333	2.29667	1.05	1.48	0.46	dppC	ABC transporter permease [Nitratireductor pacificus]	K02034
GE02931	4.40333	0.803333	1.71	1.38667	2.11333	2.21333	dppB	ABC transporter permease [Bordetella trematum]	K02033
GE02932	4.10667	1.45333	0.793333	1.07333	0.95	0.366667	gsiB	ABC transporter substrate-binding protein [Rhodospirillales bacterium URHD0088]	K02035
GE02933	1.83667	1.07	1.40667	1.39333	0.643333	1.91333	braC	ABC transporter substrate-binding protein [Xanthobacter sp. 91]	K01999
GE02934	6.27667	7.91333	8.07	9.27	8.48333	6.92333	livH	ABC transporter permease [Xanthobacter sp. 126]	K01997
GE03129	9.28667	4.09333	4.19667	3.73667	4.28333	2.88	livM	ABC transporter permease [Xanthobacter sp. 126]	K01998
GE03152	4.78	1.51	1.38667	1.79333	1.70667	1.08667	--	hypothetical protein [Bradyrhizobium japonicum]	K01999
GE03153	6.55	3	2.9	1.38	1.60667	1.96	braF	ABC transporter [Archaeoglobus profundus]	K01995
GE03154	22.08	10.4367	10.84	12.4033	9.37667	9.47333	livF	amino acid ABC transporter ATPase [Achromobacter arsenitoxydans]	K01996
GE03155	6.66333	0.88	2.61667	2.42333	1.52333	1.86	livH	ABC transporter permease [bacterium YEK0313]	K01997
GE03156	14.77	3.80333	2.78333	2.35	2.15	2.21667	livM	hypothetical protein [Desulfosporosinus sp. BICA1-9]	K01998
GE03199	244.49	67.24	38.85	49.18	33.7233	43.92	BMEII0633	ABC transporter permease [Xanthobacter sp. 91]	K01999
GE03205	7.64333	1.83	1.69	1.15333	1.01667	1.49667	--	hypothetical protein [Xanthobacter sp. 91]	K01999
GE03206	7.24	1.54667	1.74333	1.20333	0.573333	0.483333	livH	hypothetical protein [Xanthobacter sp. 91]	K01997
GE03253	4.47333	3.40333	2.07	2.05333	2.46667	2.17	braF	hypothetical protein [Xanthobacter sp. 126]	K01995
GE03255	0.25	0.323333	0.001	0.34	0.463333	0.433333	livF	hypothetical protein [Xanthobacter sp. 91]	K01996
GE03256	0.001	0.23	0.001	0.001	0.12	0.373333	kdpE	Fis family transcriptional regulator [Xanthobacter autotrophicus]	K07667
GE03257	0.46	0.126667	0.18	0.266667	0.001	0.001	livF	amino acid ABC transporter ATPase [Xanthobacter autotrophicus]	K01996
GE03258	1.29333	0.001	0.46	0.37	0.26	0.001	braF	ABC transporter ATP-binding protein [Xanthobacter autotrophicus]	K01995
GE03268	461.587	153.33	159.21	122.253	244.813	207.983	livM	inner-membrane translocator [Xanthobacter autotrophicus Py2]	K01998
GE03312	113.84	192.713	111.35	173.673	178.583	174.403	trbE	conjugal transfer protein TrbE [Bosea sp. 117]	K20530
GE03313	27.5767	12.7333	12.44	9.68333	14.1167	13.17	livH	ABC transporter permease [Xanthobacter autotrophicus]	K01997
GE03314	19.3767	6.41333	8.23	3.72667	4.39333	6.37667	braC	ABC transporter substrate-binding protein [Xanthobacter sp. 91]	K01999
GE03315	19.5233	6.01	6.68333	3.8	3.96	6.37667	Tfu_0280	spermidine/putrescine ABC transporter ATPase [Bosea sp. UNC402CLCol]	K11072
GE03316	7.55667	1.69667	3.86	1.85667	2.92333	2.55	braD	hypothetical protein [Azorhizobium doebereinerae]	K01997
GE03358	314.71	297.233	219.757	268.073	337.163	277.007	braF	hypothetical protein [Xanthobacter sp. 91]	K01995
GE03359	306.687	281.55	224.73	283.857	311.777	281.38	livM	hypothetical protein [Xanthobacter sp. 126]	K01998
GE03360	532.88	726.787	643.927	806.307	500.563	561.023	livH	ABC transporter permease [Xanthobacter sp. 126]	K01997
GE03361	178.233	236.847	182.9	231.29	169.77	184.317	--	hypothetical protein [Xanthobacter sp. 126]	K01999
GE03362	232.38	237.123	156.29	185.457	148.607	143.75	BMEII0633	ABC transporter permease [Xanthobacter autotrophicus]	K01999
GE03364	4.46333	4.87667	4.89667	4.02	2.62	4.04333	livM	hypothetical protein [Azorhizobium doebereinerae]	K01998
GE03367	4.81	8.40667	5.09333	3.17667	3.44667	4.57667	BMEII0633	hypothetical protein [Azorhizobium doebereinerae]	K01999
GE03369	7.57	3.19333	3.54	2.81	2.94333	3.12	braF	hypothetical protein [Azorhizobium doebereinerae]	K01995
GE03493	359.963	226.997	200.517	212.537	302.577	280.167	livF	hypothetical protein [Azorhizobium doebereinerae]	K01996
GE03495	595.62	1285.27	591.607	1031.39	1215.61	1184.05	trbJ	conjugal transfer protein TrbJ [Bosea sp. 117]	K20266
GE03626	649.117	266.533	195.323	143.387	242.227	240.48	--	hypothetical protein [Afipia birgiae]	K01999
GE03667	6.17333	21.04	3.4	1.83333	2.28	1.87333	qseC	histidine kinase [Xanthobacter sp. 126]	K07645
GE03668	4.94667	30.1767	4.57	2.94333	2.06667	1.98667	qseB	transcriptional regulator [Xanthobacter sp. 126]	-
GE03669	0.91	0.001	0.001	0.001	0.001	0.001	--	hypothetical protein, partial [Xanthobacter sp. 91]	K01999
GE03670	2.05333	10.2833	1.08333	0.223333	0.433333	1.18333	livH	MULTISPECIES: branched-chain amino acid ABC transporter permease [Xanthobacter]	K01997
GE03671	2.21	22.8667	2.32	1.6	0.626667	1.24333	--	ABC transporter substrate-binding protein [Xanthobacter autotrophicus]	K01999
GE03672	6.00667	53.9667	9.42	5.56	1.93	4.65	--	ABC transporter permease [Xanthobacter sp. 126]	K01999
GE03684	2.39667	0.393333	0.453333	0.89	1.13667	0.936667	braE	hypothetical protein [Xanthobacter sp. 91]	K01998
GE03685	3.04667	1.12	0.636667	1.11667	0.93	0.45	livH	hypothetical protein [Xanthobacter sp. 126]	K01997
GE03686	2.58	1.13	0.286667	0.713333	0.48	0.433333	livF	hypothetical protein [Xanthobacter sp. 91]	K01996
GE03687	7.49	4.62667	3.24	4.47	3.45	4.46667	braF	MULTISPECIES: hypothetical protein [Xanthobacter]	K01995
GE03750	138.733	158.88	73.3033	54.4033	53.55	54.3767	--	preprotein translocase subunit SecE [Xanthobacter autotrophicus]	K03073
GE03758	166.533	80.93	55.7567	62.49	79.89	74.8833	BMEII0633	ABC transporter substrate-binding protein [Xanthobacter sp. 91]	K01999
GE03789	102.58	72.2433	37.8067	62.3067	78.7433	70.6167	braD	ABC transporter permease [Xanthobacter sp. 91]	K01997
GE03888	6.64667	7.04333	8.80333	7.22333	8.03667	7.57	braE	ABC transporter permease [Xanthobacter sp. 91]	K01998
GE03903	178.513	46.6	39.1667	37.9133	70.5333	51.5467	braF	branched-chain amino acid ABC transporter substrate-binding protein [Xanthobacter sp. 91]	K01995
GE03994	3.33667	1.21333	0.966667	0.506667	0.59	0.546667	livF	ABC transporter ATP-binding protein [Xanthobacter sp. 126]	K01996
GE04032	21.86	40.8367	44.3333	41.0033	41.4967	41.56	braF	amino acid ABC transporter ATP-binding protein [Xanthobacter autotrophicus]	K01995
GE04033	3.26333	2.18667	2.77333	2.73	2.78	5.06	livF	histidinol dehydrogenase [Xanthobacter autotrophicus]	K01996
GE04034	4.04333	2.15333	2.79	1.54333	2.23667	1.84	BMEII0633	ABC transporter permease [Xanthobacter autotrophicus]	K01999
GE04035	3.44	1.10333	3.18333	2.37333	2.66	1.9	livH	ABC transporter permease [Xanthobacter autotrophicus]	K01997
GE04036	2.18	2.97	4.06	2.41667	3.30667	2.34333	livM	ABC transporter permease [Xanthobacter sp. 91]	K01998
GE04050	19.8133	17.41	25.99	19.6367	20.6167	20.2133	BMEII0633	MULTISPECIES: ABC transporter permease [Xanthobacter]	K01999
GE04051	2.12667	0.963333	1.45333	0.593333	1.14	0.726667	--	beta-lactamase [Xanthobacter sp. 126]	K13075
GE04052	4.00667	2.03	1.34	2.04333	1.74	1.43333	lcfB	long-chain fatty acid--CoA ligase [Xanthobacter sp. 126]	-
GE04053	4	1.51333	1.36667	1.10333	2.93667	2.10667	aroH	phospho-2-dehydro-3-deoxyheptonate aldolase [Xanthobacter autotrophicus Py2]	K01626
GE04054	3.16667	1.42	1.47667	1.02333	1.55	1.98	BMEII0633	putative ABC branched-chain amino transporter, periplasmic binding protein [Xanthobacter autotrophicus Py2]	K01999
GE04114	113.31	28.4233	32.9933	24.7067	30.5033	31.9867	RF_0298	preprotein translocase subunit SecY [Xanthobacter sp. 91]	K03076
GE04183	990.13	768.513	746.733	916.59	855.727	871.407	lptB	ABC transporter ATP-binding protein [Xanthobacter sp. 126]	K01996
GE04193	172.293	89.4767	99.8433	91.8167	105.803	104.07	livG	ABC transporter ATP-binding protein [Xanthobacter sp. 126]	K01995
GE04195	93.8967	48.3733	62.4033	41.8	64.46	52.9067	--	branched-chain amino acid ABC transporter permease [Xanthobacter sp. 91]	K01998
GE04280	12.6767	7.18333	4.88	7.42333	5.5	7.53	livM	branched-chain amino acid ABC transporter permease [Xanthobacter sp. 126]	K01998
GE04281	2.46	1.95667	1.56333	1.59667	1.77667	1.74667	braD	MULTISPECIES: branched-chain amino acid ABC transporter permease [Xanthobacter]	K01997
GE04282	5.15667	1.7	1.23	2.10667	1.33667	2.36	BMEI1930	amino acid ABC transporter substrate-binding protein [Xanthobacter sp. 91]	K01999
GE04283	5.14667	1.70667	1.37333	0.386667	1.14667	1.99	gsiB	ABC transporter substrate-binding protein [Xanthobacter autotrophicus]	K02035
GE04284	3.94333	1.81667	2.33667	2.09667	2.10333	1.23333	dppB	peptide ABC transporter permease [Xanthobacter sp. 126]	K02033
GE04294	0.876667	0.716667	0.816667	0.67	0.796667	1.38333	ddpC	nickel ABC transporter permease [Xanthobacter autotrophicus]	K02034
GE04295	0.233333	0.193333	0.13	0.001	0.213333	0.353333	gsiA	ABC transporter related [Xanthobacter autotrophicus Py2]	K02031
GE04296	2.18	0.206667	0.523333	0.563333	0.853333	0.933333	lcfA	AMP-dependent synthetase [Xanthobacter autotrophicus]	K01897
GE04297	0.506667	0.736667	0.49	0.673333	0.33	0.356667	Atu1380	zinc metalloprotease [Xanthobacter sp. 91]	K11749
GE04401	2.11667	0.39	1.00667	1.21	0.9	0.57	yajC	membrane protein [Xanthobacter autotrophicus]	K03210
GE04402	1.6	0.68	0.466667	0.953333	0.46	1.29	--	extracellular solute-binding protein family 5 [Xanthobacter autotrophicus Py2]	K02035
GE04403	0.836667	0.566667	0.383333	0.116667	0.27	0.29	lepB	signal peptidase [Xanthobacter autotrophicus]	K03100
GE04404	1.70333	0.93	0.873333	1.3	0.66	0.643333	potC	hypothetical protein [Bacillus acidiproducens]	K11070
GE04405	4.54	5.23	4.26	3.15	3.21	3.89	BMEII0103	branched-chain amino acid ABC transporter substrate-binding protein [Rhodovulum sp. PH10]	K01999
GE04424	14.4667	11.9867	8.15667	10.7933	10.7967	10.5467	livH	branched-chain amino acid ABC transporter permease [Rhodospirillales bacterium URHD0088]	K01997
GE04425	8.63333	4.09667	3.51	4.81	4.34	4.82333	braE	branched-chain amino acid ABC transporter permease [Rhodospirillales bacterium URHD0088]	K01998
GE04426	17.3067	6.82667	6.93667	5.27	4.72333	6.78333	livG	branched-chain amino acid ABC transporter ATP-binding protein [Rhodovulum sp. PH10]	K01995
GE04427	23.2667	5.24667	8.88667	5.59333	7.53	5.31333	livF	branched-chain amino acid ABC transporter ATP-binding protein [Acetobacteraceae bacterium AT-5844]	K01996
GE04429	436.17	717.067	616.94	753.827	534.62	584.913	--	ABC transporter permease [Xanthobacter sp. 126]	K01999
GE04456	89.0267	67.2	59.8667	58.7467	51.64	49.88	BruAb2_0578	ABC transporter substrate-binding protein [Oxalobacteraceae bacterium IMCC9480]	K01999
GE04463	24.6033	29.7567	31.6833	28.4533	23.59	25.2667	livH	ABC transporter permease [Afipia sp. 1NLS2]	K01997
GE04495	42.4067	3.68	4.42333	5.18333	5.84	4.2	braE	ABC transporter permease [Bradyrhizobium sp. URHD0069]	K01998
GE04496	7.55667	0.326667	0.943333	0.336667	0.716667	1.2	braF	ABC transporter [Afipia sp. 1NLS2]	K01995
GE04497	7.12667	0.776667	0.466667	0.646667	0.156667	1.04667	livF	ABC transporter [Afipia sp. 1NLS2]	K01996
GE04498	10.97	1.38	0.403333	1.32	0.953333	0.66	ribD	riboflavin biosynthesis protein RibD [Xanthobacter autotrophicus Py2]	K11752
GE04499	3.55	0.503333	0.78	0.71	0.656667	0.153333	AZC_3080	RNA chaperone Hfq [Xanthobacter autotrophicus Py2]	K03666
GE04519	7.23	1.33	1.12	0.953333	1.26	0.76	trpE	anthranilate synthase subunit I [Xanthobacter autotrophicus]	K01657
GE04520	1.9	0.8	0.426667	0.196667	0.433333	0.313333	trpG	anthranilate synthase [Xanthobacter autotrophicus]	K01658
GE04521	0.833333	0.253333	0.196667	0.433333	0.37	0.35	braC	hypothetical protein [Burkholderia caribensis]	K01999
GE04522	0.763333	0.133333	0.136667	0.156667	0.001	0.08	livH	hypothetical protein [Burkholderia caribensis]	K01997
GE04524	3.3	1.25667	1.01	1.19333	1.03333	1.07333	livM	amino acid ABC transporter [Methylocella silvestris]	K01998
GE04525	0.326667	0.343333	0.286667	0.04	0.363333	0.183333	braF	ABC transporter [Pseudogulbenkiania sp. MAI-1]	K01995
GE04526	0.001	0.001	0.001	0.001	0.001	0.423333	braG	hypothetical protein [Skermanella stibiiresistens]	K01996
GE04527	0.343333	0.001	0.553333	0.296667	0.31	0.356667	NGR_a01400	hypothetical protein [Elioraea tepidiphila]	K02032
GE04528	0.35	0.001	0.001	0.001	0.001	0.163333	BMEII0863	hypothetical protein [Elioraea tepidiphila]	K02031
GE04592	105.117	39.05	38.73	27.0133	54.45	50.2967	gsiC	ABC transporter permease [Rubritepida flocculans]	K02033
GE04833	12.1133	11.2933	12.6	7.8	10.02	12.97	dppC	ABC transporter permease [Rubritepida flocculans]	K02034
GE04834	4.25	3.29667	5.94333	4.22333	2.53	3.43	livF	ABC transporter ATP-binding protein [Xanthobacter sp. 91]	K01996
GE04835	5.31333	3.23667	3.11667	3.59	3.03	1.98667	braF	leucine/isoleucine/valine transporter ATP-binding subunit [Xanthobacter sp. 126]	K01995
GE04836	3.39667	2.8	4.52	3.65	3.33	5.06667	braE	branched-chain amino acid ABC transporter permease [Azorhizobium doebereinerae]	K01998
GE04837	9.18667	12.5433	17.65	14.96	7.44	11.17	livH	ABC transporter permease [Azorhizobium doebereinerae]	K01997
GE05046	9.49	7.15333	6.88667	3.74333	2.16667	5.87667	--	ABC transporter substrate-binding protein [Azorhizobium doebereinerae]	K01999
GE05047	0.001	0.001	0.001	0.001	0.001	0.001	livH	branched-chain amino acid transporter permease subunit LivH [Xanthobacter autotrophicus]	K01997
GE05048	13.37	6.73667	10.07	9.20333	7.32667	10.1167	braE	inner-membrane translocator [Xanthobacter autotrophicus Py2]	K01998
GE05049	12.5667	7.14667	5.82	6.67667	3.24333	8.73667	livG	ABC transporter related [Xanthobacter autotrophicus Py2]	K01995
GE05050	9.84667	5.79667	7.06333	6.68333	4.36	6.78667	livF	amino acid ABC transporter ATPase [Xanthobacter autotrophicus]	K01996
GE05051	72.0333	66.18	72.5267	71.68	45.3367	62.73	BMEI0263	Extracellular ligand-binding receptor [Xanthobacter autotrophicus Py2]	K01999
GE05092	17.96	10.3033	6.16333	6.44333	7.40667	7.49333	--	ABC transporter permease [Xanthobacter sp. 126]	K01999
GE05093	15.3167	4.92333	4.25333	4.28333	4.26667	1.96	BMEII0633	MULTISPECIES: ABC transporter permease [Bradyrhizobium]	K01999
GE05094	12.2433	4.34333	2.06333	3.06333	2.66333	3.68667	--	amino acid ABC transporter substrate-binding protein [Xanthobacter sp. 91]	K01999
GE05095	18.6567	6.28	4.88	7.31333	6.19333	4.55	livH	branched-chain amino acid ABC transporter permease [Xanthobacter sp. 91]	K01997
GE05096	28.0567	10.4033	13.1467	10.4467	13.62	13.8467	livM	branched-chain amino acid ABC transporter permease, partial [Xanthobacter sp. 126]	K01998
GE05114	5.30667	2.10333	1.43333	2.56333	2.21	2.75	braF	hypothetical protein [Xanthobacter sp. 91]	K01995
GE05115	3.02	1.2	1.00667	0.66	1.40667	1.57667	livF	ABC transporter ATP-binding protein [Xanthobacter sp. 91]	K01996
GE05116	5.21667	1.10333	0.68	1.30667	2.16667	0.94	trbI	MULTISPECIES: conjugal transfer protein TraI [Mesorhizobium]	K20533
GE05117	4.56333	2.28	2.37333	1.39	0.726667	1.52333	trbG	conjugal transfer protein TrbG [bacterium YEK0313]	K20532
GE05162	2.61	0.946667	0.896667	2.12	1.63333	0.626667	trbF	conjugal transfer protein TrbF [bacterium YEK0313]	K20531
GE05164	1.60333	0.666667	2.14	1.18333	0.64	0.563333	--	conjugal transfer protein TrbL [Aureimonas altamirensis]	K07344
GE05165	2.34	0.91	0.56	0.97	1.14	1.26333	--	conjugal transfer protein TrbJ [Xanthobacter autotrophicus]	K20266
GE05166	9.04333	6.49	7.19	8.13	5.74667	7.26333	trbE	MULTISPECIES: conjugal transfer protein TrbE [Mesorhizobium]	K20530
GE05225	2.17333	0.903333	0.353333	0.001	0.28	1.03	--	conjugal transfer protein [Xanthobacter autotrophicus]	K20529
GE05226	2.62333	0.783333	0.46	0.456667	0.303333	0.53	trbC	conjugal transfer protein TrbC [Sphingomonas sp. JGI 0001003-H15]	K20528
GE05227	3.79333	0.86	0.153333	0.953333	0.213333	1.13	trbB	conjugal transfer protein TrbB [Xanthobacter autotrophicus]	K20527
GE05228	14.6967	4.66333	2.52	2.19667	1.93667	2.37	secG	preprotein translocase subunit SecG [Xanthobacter autotrophicus]	K03075
GE05317	11.9033	12.5233	12.11	14.9933	12.1833	12	braG	ABC transporter ATP-binding protein [Xanthobacter sp. 126]	K01996
GE05342	316.473	85.0567	89.1333	64.8767	119.127	105.383	livG	branched-chain amino acid ABC transporter substrate-binding protein [Xanthobacter sp. 91]	K01995
GE05475	3.20667	1.53333	2.59667	1.7	2.29667	2.28667	livM	ABC transporter permease [Xanthobacter sp. 91]	K01998
GE05476	4.12	1.56	2.04333	2.07333	1.34333	1.19	livH	ABC transporter permease [Xanthobacter sp. 126]	K01997
GE05477	2.17333	1.90333	1.25667	1.14333	1.50333	1.76333	--	ABC transporter substrate-binding protein [Xanthobacter sp. 126]	K01999
GE05478	3.76333	2.09	1.61	2.52667	2.58333	3.81	livF	mannosyltransferase [Xanthobacter autotrophicus]	K01996
GE05481	6.59667	17.1967	10.9267	17.6767	14.2367	14.9833	--	mannosyltransferase [Xanthobacter autotrophicus]	K01996
GE05553	59.1767	23.58	23.5233	16.8767	9.81667	15.09	braF	branched-chain amino acid ABC transporter substrate-binding protein [Xanthobacter autotrophicus]	K01995
GE05633	250.353	121.26	114.24	104.25	98.5867	111.283	livM	branched-chain amino acid ABC transporter permease [Xanthobacter autotrophicus]	K01998
GE05640	49.5833	36.3267	36.4667	39.16	35.9133	36.62	livH	ABC transporter permease [Xanthobacter autotrophicus]	K01997
GE05641	28.1067	14.79	14.23	17.5933	16.14	17.31	--	amino acid-binding protein [Xanthobacter autotrophicus]	K01999
GE05642	25.7867	18.4633	18.2967	16.6967	13.34	18.4667	appF	peptide ABC transporter ATP-binding protein [Roseomonas cervicalis]	K02032
GE05643	31.9333	26.12	18.19	21.0933	19.0867	19.2933	oppD	ABC transporter, ATP-binding protein [Roseomonas cervicalis ATCC 49957]	K02031
GE05663	65.6867	58.3233	61.2533	56.5433	52.0467	61.75	dppC	peptide ABC transporter permease [Roseomonas cervicalis]	K02034
GE05797	57.4867	41.5467	45.9667	6.90667	5.66333	4.89333	dppB	ABC transporter permease [Mesorhizobium ciceri]	K02033
GE05798	81.45	74.02	62.64	7.82333	12.5333	7.72667	hbpA	ABC transporter substrate-binding protein [Oceanibaculum indicum]	K02035
GE05799	26.3867	17.4567	10.9967	2.65333	2.98	1.19333	BruAb2_0801	ABC transporter substrate-binding protein [Bradyrhizobium sp. ARR65]	K01999
GE05800	18.48	13.1767	6.28333	1.74333	1.98	1.59333	braD	ABC transporter permease [Magnetospirillum magneticum]	K01997
GE05801	57.8767	65.8067	37.0567	25.4233	17.25	15.5867	livG	ABC transporter [Skermanella stibiiresistens]	K01995
GE05802	23	18.2767	8.36333	5.53	3.41	4.82667	livF	ABC transporter [Rhizobium sp. OK494]	K01996
GE05829	188.593	342.057	379.073	433.453	443.947	386.557	trbK	hypothetical protein [Bosea sp. 117]	K20555
GE05830	57.7167	71.9467	76.8133	85.7133	75.11	70.0933	trbL	conjugal transfer protein TrbL [Bosea sp. 117]	K07344
GE05831	71.6733	87.9367	86.97	80.7733	109.467	79.0733	trbF	conjugal transfer protein TrbF [Bosea sp. 117]	K20531
GE05832	50.1767	69.5433	65.28	67.2833	70.9833	58.4567	trbG	conjugal transfer protein TrbG [Bosea sp. 117]	K20532
GE05833	26.42	25.69	31.54	26.13	26.77	25.5133	trbH	conjugal transfer protein TrbH [Bosea sp. 117]	K20267
GE05834	46.8833	44.5667	67.8933	58.47	61.4967	57.5333	trbI	conjugal transfer protein TrbI [Bosea sp. 117]	K20533
GE05835	37.5767	50.27	69.4633	65.7733	69.6533	61.3067	traM	hypothetical protein [Agrobacterium rhizogenes]	K20272
GE05865	5.67333	4.58667	8.11333	6.59667	9.83333	7.4	braF	branched-chain amino acid ABC transporter ATPase [Synechococcus sp. JA-3-3Ab]	K01995
GE05866	18.1833	11.36	23.1033	21.2567	27.38	28.3133	livH	ABC transporter permease [Roseovarius nubinhibens]	K01997
GE05867	6.06667	3.91667	13.3667	11.3233	16.4767	13.5467	braE	putative amino acid ABC transporter LivHM family permease protein [Octadecabacter arcticus]	K01998
GE05868	5.74667	8.36	16.8967	16.33	22.2133	22.1567	--	ABC transporter substrate-binding protein [Roseovarius nubinhibens]	K01999
GE05869	5.74	18.81	23.9133	34.63	41.14	33.8633	braG	ABC transporter related [Xanthobacter autotrophicus Py2]	K01996
GE05966	59.81	94.8433	85.22	98.6967	95.5767	97.3967	braF	ABC transporter [Xanthobacter sp. 126]	K01995
GE06052	1185.87	5489.3	3133.79	5901.13	6314.29	5051.1	braF	amino acid ABC transporter ATP-binding protein [Xanthobacter autotrophicus]	K01995
GE06053	1398.91	4509.26	2578.45	4626.44	5465.62	4316.2	livF	MULTISPECIES: histidinol dehydrogenase [Xanthobacter]	K01996
GE06054	520.14	1018.59	788.743	1151.93	1392.9	1087.14	livH	ABC transporter permease [Xanthobacter sp. 91]	K01997
GE06055	303.523	484.167	472.783	618.413	772.767	551.873	braE	ABC transporter permease [Xanthobacter sp. 91]	K01998
GE06056	563.477	595.313	780.57	915.253	1202.59	914.5	BMEII0633	ABC transporter permease [Rhodospirillales bacterium URHD0088]	K01999
GE06057	1116.18	1186.7	1574.39	2067.73	1893.02	1552.62	HI_0002	long-chain fatty acid--CoA ligase [Xanthobacter autotrophicus]	K01897
GE06058	43.26	43.1733	38.4933	35.2067	31.8367	32.4067	braF	ABC transporter related [Xanthobacter autotrophicus Py2]	K01995
GE06059	316.273	240.053	258.33	313.053	374.733	249.933	livH	inner-membrane translocator [Xanthobacter autotrophicus Py2]	K01997
GE06060	581.12	429.277	618.303	631.06	822.633	546.17	livM	ABC transporter permease [Xanthobacter autotrophicus]	K01998
GE06061	513.5	436.827	554.96	582.34	769.11	506.65	--	ABC transporter permease [Xanthobacter autotrophicus]	K01999
GE06062	215.667	186.813	210.253	202.347	277.077	201.197	livF	branched-chain amino acid ABC transporter ATP-binding protein [Xanthobacter autotrophicus]	K01996
GE06063	562.4	438.067	603.943	604.32	855.073	554.24	--	branched-chain amino acid ABC transporter substrate-binding protein [Sedimentitalea nanhaiensis]	K01999
GE06064	439.877	87.9133	140.01	87.8	130.82	128.84	--	branched-chain amino acid ABC transporter substrate-binding protein [Sedimentitalea nanhaiensis]	K01999

## Sheet: DEGs
Gene ID	T0C_fpkm	T0D_fpkm	T1C_fpkm	T1D_fpkm	T2C_fpkm	T2D_fpkm	Gene name of Nr protein database annotation	Description	KEGG ID
GE00745	41.6533	86.0367	50.64	54.5667	55.36	70.6067	phzF	phenazine biosynthesis protein PhzF [Xanthobacter sp. 91]	K06998
GE06052	1185.87	5489.3	3133.79	5901.13	6314.29	5051.1	traI	autoinducer synthesis protein [Bosea sp. 117]	K13060
GE06053	1398.91	4509.26	2578.45	4626.44	5465.62	4316.2	trbB	conjugal transfer protein TrbB [Bosea sp. 117]	K20527
GE06054	520.14	1018.59	788.743	1151.93	1392.9	1087.14	trbC	hypothetical protein [Bosea sp. 117]	K20528
GE06055	303.523	484.167	472.783	618.413	772.767	551.873	trbD	conjugal transfer protein TrbD [Bosea sp. 117]	K20529
GE06056	563.477	595.313	780.57	915.253	1202.59	914.5	trbE	conjugal transfer protein TrbE [Bosea sp. 117]	K20530
GE06057	1116.18	1186.7	1574.39	2067.73	1893.02	1552.62	trbJ	conjugal transfer protein TrbJ [Bosea sp. 117]	K20266
GE06058	43.26	43.1733	38.4933	35.2067	31.8367	32.4067	trbK	hypothetical protein [Bosea sp. 117]	K20555
GE06059	316.273	240.053	258.33	313.053	374.733	249.933	trbL	conjugal transfer protein TrbL [Bosea sp. 117]	K07344
GE06060	581.12	429.277	618.303	631.06	822.633	546.17	trbF	conjugal transfer protein TrbF [Bosea sp. 117]	K20531
GE06061	513.5	436.827	554.96	582.34	769.11	506.65	trbG	conjugal transfer protein TrbG [Bosea sp. 117]	K20532
GE06062	215.667	186.813	210.253	202.347	277.077	201.197	trbH	conjugal transfer protein TrbH [Bosea sp. 117]	K20267
GE06063	562.4	438.067	603.943	604.32	855.073	554.24	trbI	conjugal transfer protein TrbI [Bosea sp. 117]	K20533
