# Supplementary material for: Adaption and Degradation Strategies of Methylotrophic 1,4-Dioxane Degrading Strain Xanthobacter sp. YN2 Revealed by Transcriptome-Scale Analysis
Source: Int J Mol Sci. 2021 Sep 28;22(19):10435. doi: 10.3390/ijms221910435 (PMC8508750; doi:10.3390/ijms221910435)
Supplement: Supplementary file 1 [file ijms-22-10435-s001.zip › Table S5 Expression of genes encoding transporters.xlsx]

## Sheet: All genes related
Gene ID	T0C_fpkm	T0D_fpkm	T1C_fpkm	T1D_fpkm	T2C_fpkm	T2D_fpkm	Gene name of Nr protein database annotation	Description	KEGG ID
GE00020	1.62333	1.93333	0.806667	0.89	1.32	1.28667	ssuA	sulfonate ABC transporter substrate-binding protein [Xanthobacter sp. 91]	K15553
GE00064	2.05333	0.553333	0.001	0.0966667	0.17	0.386667	braE	ABC transporter permease [Xanthobacter sp. 126]	K01998
GE00065	1.02667	0.113333	0.563333	0.446667	0.483333	0.543333	livH	ABC transporter permease [Haematobacter massiliensis]	K01997
GE00066	3.05	1	2.41667	1.68	0.876667	1.27333	--	ABC transporter substrate-binding protein [Cupriavidus taiwanensis]	K01999
GE00079	6	4.53	6.44	6.67	4.86	4.36	braG	ABC transporter ATPase [Xanthobacter sp. 126]	K01996
GE00080	4.86667	3.68	4.48333	2.04667	2.31667	2.27333	braF	ABC transporter [Xanthobacter sp. 126]	K01995
GE00081	2.23	2.11	2.48333	2.45333	2.61667	2.19333	braE	ABC transporter permease [Xanthobacter sp. 126]	K01998
GE00082	3.68667	2.63333	3.13667	3.1	1.98667	2.75667	livH	ABC transporter permease [Xanthobacter sp. 126]	K01997
GE00083	7.08667	12.45	10.4833	13.3567	10.4833	11.09	BMEII0103	branched-chain amino acid ABC transporter substrate-binding protein [Xanthobacter sp. 126]	K01999
GE00140	9.56	9.49333	13.03	15.7367	8.36667	6.09667	BMEII0633	putative ABC branched-chain amino transporter, periplasmic binding protein [Xanthobacter autotrophicus Py2]	K01999
GE00150	1.81667	0.41	0.143333	0.466667	0.193333	0.26	livH	High-affinity branched-chain amino acid transport system permease protein LivH [Caenispirillum salinarum]	K01997
GE00151	1.81333	0.356667	0.133333	0.193333	0.203333	0.426667	braE	branched-chain amino acid ABC transporter permease [Magnetospirillum magnetotacticum]	K01998
GE00152	1.41667	0.116667	0.226667	0.64	0.32	0.723333	braF	hypothetical protein [Arhodomonas aquaeolei]	K01995
GE00153	1.12333	0.61	0.176667	0.42	0.476667	0.001	livF	ABC transporter, ATP-binding protein; putative branched-chain amino acid transport protein [Magnetospirillum gryphiswaldense]	K01996
GE00154	4.08333	2.32667	1.43333	2.77667	2.18	1.73	braC	extracellular ligand-binding receptor [Marinobacter santoriniensis]	K01999
GE00192	2.72333	1.28333	0.386667	2.28	1.50333	0.996667	--	hypothetical protein [Xanthobacter sp. 126]	K01998
GE00193	0.796667	0.423333	0.726667	0.48	1.14667	0.25	livH	hypothetical protein [Xanthobacter sp. 126]	K01997
GE00194	0.48	0.403333	0.186667	0.576667	0.57	0.453333	braG	hypothetical protein [Xanthobacter sp. 126]	K01996
GE00195	3.49667	0.6	1.46333	0.846667	0.926667	0.643333	braF	hypothetical protein [Xanthobacter sp. 126]	K01995
GE00196	4.90667	1.60333	1.49333	1.96333	1.76	3.35667	BruAb2_0801	hypothetical protein [Xanthobacter sp. 126]	K01999
GE00202	1.5	1.15	0.69	0.73	2.10333	1.54667	metQ	methionine ABC transporter substrate-binding protein [Xanthobacter autotrophicus]	K02073
GE00206	215.983	216.387	363.847	217.183	149.883	305.157	HI_0362	periplasmic solute binding protein [Xanthobacter autotrophicus Py2]	K11604
GE00207	97.1767	94.1267	91.0133	64.7533	40.8333	52.05	yfeB	ABC transporter related [Xanthobacter autotrophicus Py2]	K11607
GE00208	64.3467	55.3167	39.99	26.4067	34.8967	30.38	yfeC	ABC-3 protein [Xanthobacter autotrophicus Py2]	K11605
GE00209	38.95	23.1433	19.51	10.98	23.2167	18.5633	HI_0359	membrane protein [Xanthobacter sp. 91]	K11606
GE00225	5.18667	3.73333	1.55	5.84333	3.16667	4.27667	--	hypothetical protein [Agrobacterium tumefaciens]	K15551
GE00235	2.29667	3.29667	2.15333	3.31	2.06667	1.84667	livK	putative Extracellular ligand-binding receptor [Azospirillum brasilense]	K01999
GE00236	0.783333	0.51	0.153333	0.6	0.656667	0.763333	livH	hypothetical protein [Azospirillum brasilense]	K01997
GE00237	2.57667	1.26	1.28667	1.29667	1.87333	1.07333	livM	inner-membrane translocator [Azospirillum brasilense Sp245]	K01998
GE00238	2.30667	1.17	1.32	0.906667	0.506667	0.89	braF	ABC transporter [Azospirillum brasilense]	K01995
GE00239	1.78667	0.67	1.28333	0.846667	1.45333	0.683333	livF	amino acid ABC transporter ATPase [Azospirillum brasilense]	K01996
GE00282	40.1967	15.88	15.8267	15.68	17.75	19.5833	RPC_0563	ABC transporter related [Xanthobacter autotrophicus Py2]	K02071
GE00283	39.3167	14.23	11.9467	13.1767	12.2067	16.9867	metI	binding-protein-dependent transport systems inner membrane component [Xanthobacter autotrophicus Py2]	K02072
GE00284	192.203	106.153	86.4733	86.4433	98.7567	101.62	metQ	methionine ABC transporter substrate-binding protein [Xanthobacter autotrophicus]	K02073
GE00341	0.001	0.193333	0.001	0.22	0.001	0.001	ssuC	ABC transporter permease [Xanthobacter sp. 91]	K15554
GE00342	0.483333	0.21	0.001	0.206667	0.436667	0.793333	ssuC	ABC transporter permease [Xanthobacter sp. 91]	K15554
GE00343	0.57	0.226667	0.166667	0.376667	0.213333	0.333333	PSPTO_1797	sulfonate ABC transporter ATP-binding protein, partial [Xanthobacter sp. 91]	K15555
GE00344	2.92	1.89333	1.57	1.35	1.92	2.26333	ssuA	nitrate ABC transporter substrate-binding protein [Xanthobacter sp. 91]	K15553
GE00345	1.45667	0.523333	0.25	0.613333	0.603333	0.75	ssuA	hypothetical protein [Xanthobacter sp. 91]	K15553
GE00362	1.70333	0.636667	0.516667	0.513333	0.353333	0.456667	gsiB	Hypothetical protein [Methylobacterium mesophilicum]	K02035
GE00372	7.00333	2.03333	4.06	2.98667	3.89667	4.00667	XAC0847	ABC transporter ATP-binding protein [Azorhizobium doebereinerae]	-
GE00378	1.64667	0.856667	0.576667	1.52333	1.27667	1.67	ssuA	hypothetical protein X737_33695 [Mesorhizobium sp. L48C026A00]	K15553
GE00379	2.32667	0.853333	0.6	0.573333	0.0966667	0.61	ssuC	binding-protein-dependent transport systems inner membrane component [Rhodobacter sphaeroides]	K15554
GE00380	1.39	0.43	0.001	0.243333	0.513333	0.726667	ssuC	binding-protein-dependent transport systems inner membrane component [Rhodobacter sphaeroides]	K15554
GE00381	6.73	3.12	2.22667	0.363333	0.963333	1.06	--	sulfonate ABC transporter ATP-binding protein [Rhizobium sp. OR191]	K15555
GE00385	2.82	0.423333	0.313333	0.513333	0.74	0.406667	ssuC	ABC transporter permease [Xanthobacter autotrophicus]	K15554
GE00386	2.47333	0.973333	0.34	1.11667	1.31333	0.75	BC_2912	sulfonate ABC transporter ATP-binding protein [Xanthobacter autotrophicus]	K15555
GE00443	13	26.0167	3.63	1.93333	1.1	9.97667	braE	ABC transporter permease [Xanthobacter sp. 126]	K01998
GE00444	14.6367	29.6	4.78	2.12667	1.41667	10.6167	livH	ABC transporter permease [Xanthobacter sp. 91]	K01997
GE00445	15.1733	31.77	5.62	2.47	2.09	10.7633	livG	hypothetical protein [Xanthobacter sp. 91]	K01995
GE00446	37.1467	97.9933	25.78	9.70667	7.73	32.7733	livF	branched-chain amino acid ABC transporter ATP-binding protein [Xanthobacter sp. 126]	K01996
GE00447	29.3467	167.447	63.6267	22.8633	10.01	42.2167	--	ABC transporter permease [Xanthobacter sp. 126]	K01999
GE00542	4.17667	3.40333	8.57	6	6.57667	6.54333	livF	branched-chain amino acid ABC transporter ATP-binding protein [Gemmobacter nectariphilus]	K01996
GE00543	6.61667	9.3	13.4533	14.61	8.71	10.2533	--	ABC transporter substrate-binding protein [Gemmobacter nectariphilus]	K01999
GE00544	1.81333	1.22333	2.26	2.25	2.03	1.08333	livM	branched-chain amino acid ABC transporter permease [bacterium YEK0313]	K01998
GE00545	1.28667	0.416667	2.47333	1.26	1.56667	1.42	livH	branched-chain amino acid ABC transporter permease [bacterium YEK0313]	K01997
GE00547	5.45	6.86333	5.52667	4.08333	3.43667	5.04333	braF	branched-chain amino acid ABC transporter ATP-binding protein [Gemmobacter nectariphilus]	K01995
GE00550	5.84667	11.01	13.72	17.5733	14.96	14.1833	--	ABC transporter permease [Bradyrhizobium sp. URHD0069]	K01999
GE00555	4.36667	4.28333	2.75	1.31333	2.82667	1.89	nrtD	ABC transporter ATP-binding protein [Bradyrhizobium sp. S23321]	-
GE00556	6.37333	7.46667	3.35667	5.18333	5.05667	5.64667	tauA	putative sulfonate ABC transporter substrate-binding protein [Bradyrhizobium sp. S23321]	K15553
GE00567	26.98	23.1467	18.3467	17.17	16.8967	16.3467	BMEII0070	ABC transporter permease [Azospirillum brasilense]	K01999
GE00582	34.8733	35.2333	40.1167	34.8667	34.4933	34.3933	--	amino acid-binding protein [Xanthobacter autotrophicus]	K01999
GE00583	6.29333	2.01	0.933333	3.06	1.47	2.26333	livH	branched-chain amino acid ABC transporter permease [Xanthobacter autotrophicus]	K01997
GE00584	7.97	3.51667	2.34	2.78667	2.48333	2.29667	livG	ABC transporter related [Xanthobacter autotrophicus Py2]	K01995
GE00585	4.06	1.84333	2.04667	3.03667	2.55667	2.88667	livF	amino acid ABC transporter ATPase [Xanthobacter autotrophicus]	K01996
GE00627	321	202.413	154.193	137.787	96.8233	121.367	NGR_a02170	sugar ABC transporter ATP-binding protein [Xanthobacter sp. 91]	K10112
GE00629	69.59	83.49	88.8133	86.61	29.9133	49.7433	yurN	binding-protein-dependent transport systems inner membrane component [Xanthobacter autotrophicus Py2]	-
GE00630	120.95	154.11	172.06	172.927	100.943	109.247	ycjP	sugar ABC transporter permease [Xanthobacter sp. 126]	-
GE00699	326.39	878.8	629.907	984.773	812.697	788.39	spuD	putrescine/spermidine ABC transporter substrate-binding protein [Xanthobacter autotrophicus]	K11073
GE00705	42.9333	44.5867	38	47.3767	36.5767	50.9533	cysP	thiosulfate transporter subunit [Xanthobacter autotrophicus]	K02048
GE00726	4.48	4.04333	2.91	2.42	2.83	1.79333	DVU_0098	ABC transporter ATPase [Xanthobacter autotrophicus]	K11072
GE00727	2.19333	2.42333	1.16667	0.833333	0.456667	0.336667	potC	binding-protein-dependent transport systems inner membrane component [Xanthobacter autotrophicus Py2]	K11070
GE00729	23.89	15.15	9.76667	12.7933	10.3867	12.6733	potD-A	ABC transporter substrate-binding protein [Xanthobacter sp. 126]	K11069
GE00749	2.95667	0.23	0.94	0.51	0.736667	0.41	RPD_3820	phosphonate ABC transporter ATP-binding protein [Xanthobacter autotrophicus]	K02041
GE00750	6.29667	2.17	5.46667	5.16333	3.53	5.13	phnD	phosphonate ABC transporter substrate-binding protein [Xanthobacter sp. 126]	K02044
GE00751	1.42	0.556667	0.15	1.13667	0.91	0.753333	ptxC	phosphonate ABC transporter, inner membrane subunit [Xanthobacter autotrophicus Py2]	K02042
GE00752	2.40333	0.97	0.36	0.346667	0.12	0.89	htxC	phosphonate ABC transporter, inner membrane subunit [Xanthobacter autotrophicus Py2]	K02042
GE00879	128.3	49.3033	51.5533	36.83	49.23	58.1933	AZC_3926	ABC transporter ATP-binding protein [Xanthobacter autotrophicus]	K06861
GE00890	40.1867	37.8133	36.0633	39.83	25.69	26.9533	livJ	hypothetical protein [Xanthobacter sp. 91]	K01999
GE00891	2.03667	1.81	2.25667	1.28333	1.02333	2.21667	livF	ABC transporter related [Xanthobacter autotrophicus Py2]	K01996
GE00892	8.1	5.10333	4.50333	5.18333	4.57667	6.31	braF	branched-chain amino acid ABC transporter ATP-binding protein [Xanthobacter sp. 126]	K01995
GE00893	2.31	2.18333	1.13	1.46667	2.05	1.50667	braE	branched-chain amino acid ABC transporter permease [Xanthobacter autotrophicus]	K01998
GE00894	1.83333	3.01	1.7	1.67667	1.47667	1.18333	livH	branched-chain amino acid ABC transporter permease [Xanthobacter sp. 126]	K01997
GE00921	4.03	3.65667	2.02	4.95667	2.54333	4.21667	bioY	biotin biosynthesis protein BioC [Xanthobacter autotrophicus]	K03523
GE00922	11.96	8.29	10.5233	6.98333	9.16667	6.87333	bioN	hypothetical protein [Xanthobacter sp. 91]	K16783
GE00923	22.84	13.9433	13.53	11.31	14.6067	12.6467	bioM	ABC transporter related [Xanthobacter autotrophicus Py2]	K16784
GE01034	1.62667	1.31333	0.836667	1.46	1.99333	1.75	tauC	ABC transporter [Methanobacterium formicicum]	K15554
GE01050	34.3867	41.4367	21.75	38.3633	38.5133	36.1867	braC	hypothetical protein [Xanthobacter sp. 126]	K01999
GE01051	18.3567	10.32	12.9133	11.2333	10.4967	10.6733	livH	hypothetical protein [Xanthobacter sp. 91]	K01997
GE01052	7.48	1.20333	1.94	2.77333	4.57	3.52	livM	hypothetical protein [Xanthobacter sp. 126]	K01998
GE01053	6.37667	2.47	1.98667	2.37	4.45667	2.47667	braF	hypothetical protein [Xanthobacter sp. 91]	K01995
GE01054	10.0767	6.78333	5.57	5.49333	4.16333	4.82333	livF	amino acid ABC transporter ATPase [Xanthobacter sp. 91]	K01996
GE01056	24.84	6.96667	7.53667	7.67333	5.98	7.28	ugpB	hypothetical protein [Terasakiella pusilla]	K05813
GE01057	4.81667	1.31333	3.19333	2.50333	1.23333	2.90667	yurN	hypothetical protein [Terasakiella pusilla]	K05814
GE01058	3.73667	2.04667	2.57667	1.88667	1.54	2.12333	yesQ	ABC transporter permease [Terasakiella pusilla]	K05815
GE01059	4.78667	1.81333	1.73333	3.89333	2.15	2.97	yurJ	hypothetical protein [Halocynthiibacter sp. PAMC 20958]	K05816
GE01067	20.0433	33.8333	38.3533	38.4233	23.5733	27.0367	livF	branched-chain amino acid ABC transporter ATP-binding protein [Xanthobacter sp. 91]	K01996
GE01068	29.9467	53.6533	72.7267	60.7	37.7	48.5167	--	amino acid ABC transporter substrate-binding protein [Xanthobacter sp. 126]	K01999
GE01069	8.10667	8.62667	7.55333	7.78	4.29333	6.46333	livM	ABC transporter permease [Xanthobacter sp. 91]	K01998
GE01070	6.38	5.36667	6.14	5.06	3.53333	4.63333	livH	MULTISPECIES: ABC transporter permease [Xanthobacter]	K01997
GE01071	7.40667	8.82	9.09	7.51	7.19667	5.35667	braF	ABC transporter [Xanthobacter sp. 126]	K01995
GE01103	27.18	36.43	26.4267	46.6967	51.1067	46.4167	--	glucan exporter ATP-binding protein [Xanthobacter autotrophicus Py2]	-
GE01175	68.4333	105.037	54.3333	60.2033	43.1433	47.9933	BMEII0633	putative branched chain amino acid periplasmic binding protein of ABC transporter precursor [Bosea sp. LC85]	K01999
GE01181	0.896667	0.001	0.001	0.001	0.001	0.001	--	ABC transporter permease [Xanthobacter autotrophicus]	K01999
GE01182	0.001	0.001	0.001	0.001	0.001	0.001	--	ABC transporter permease [Xanthobacter sp. 91]	K01999
GE01183	1.58333	0.46	0.923333	0.683333	0.406667	0.001	--	ABC transporter permease [Xanthobacter sp. 126]	K01999
GE01238	112.4	59.06	48.78	84.2633	125.95	80.56	yhiH	ABC transporter related [Xanthobacter autotrophicus Py2]	-
GE01247	284.04	92.03	78.0033	95.3333	98.9167	90.01	GbCGDNIH1_0913	phosphate ABC transporter ATP-binding protein [Xanthobacter autotrophicus]	K02036
GE01248	117.127	38.38	23.37	27.4967	29.0867	27.1533	pstA	phosphate ABC transporter, inner membrane subunit PstA [Xanthobacter autotrophicus Py2]	K02038
GE01249	146.46	34.2067	20.7133	34.4367	33.4233	35.2267	pstC	MULTISPECIES: phosphate transporter permease subunit PstC [Xanthobacter]	K02037
GE01250	767.753	234.443	116.513	173.777	160.473	185.54	pstS	phosphate ABC transporter substrate-binding protein [Bosea sp. 117]	K02040
GE01428	3.19333	1.35	1.18	1.34	1.48667	1.04667	VF_1315	ABC transporter ATP-binding protein [Xanthobacter autotrophicus]	K02010
GE01430	3.21	1.37667	0.223333	0.363333	0.773333	1.48667	cysU	ABC transporter permease [Xanthobacter sp. 91]	K02011
GE01431	37.11	17.18	10.39	15.8033	17.8533	16.9167	HI_0131	ABC transporter substrate-binding protein [Xanthobacter autotrophicus]	K02012
GE01481	93.7733	83.92	80.28	59.35	49.46	48.4033	braF	ABC transporter related [Xanthobacter autotrophicus Py2]	K01995
GE01484	43.89	72.5867	34.2633	26.72	23.8367	24.6933	livH	MULTISPECIES: ABC transporter permease [Xanthobacter]	K01997
GE01485	51.1833	86.21	43.4767	26.0367	24.6733	23.2867	braE	ABC transporter permease [Xanthobacter autotrophicus]	K01998
GE01486	199.153	537.14	328.58	236.8	161.37	173.253	--	branched-chain amino acid ABC transporter substrate-binding protein [Xanthobacter sp. 126]	K01999
GE01487	91.25	197.67	110.237	70.7233	53.1833	54.34	livF	branched-chain amino acid ABC transporter ATP-binding protein [Xanthobacter sp. 91]	K01996
GE01619	61.08	30.2633	17.4867	22.4733	34.5033	20.7233	ybbA	ABC transporter ATP-binding protein [Xanthobacter autotrophicus]	K05685
GE01685	59.76	43.3367	27.0933	30.4467	40.23	36.68	ftsE	MULTISPECIES: cell division protein FtsE [Xanthobacter]	K09812
GE01686	21.97	17.2667	12.7933	14.4567	14.5567	21.0967	ftsX	cell division protein [Xanthobacter autotrophicus]	K09811
GE01733	5.83333	1.78333	2.33333	1.56333	1.92333	1.47	glnQ	MULTISPECIES: amino acid ABC transporter ATP-binding protein [Xanthobacter]	-
GE01742	14.32	2.31667	1.40333	1.57667	1.89333	1.67333	ssuA	ABC transporter substrate-binding protein [Xanthobacter sp. 91]	-
GE01769	15.2367	4.54667	3.98333	4.05667	6.61	7.34333	cysU	sulfate ABC transporter, inner membrane subunit CysT [Xanthobacter autotrophicus Py2]	K02046
GE01770	11.93	5.03333	5.04667	4.01333	4.92	5.24	cysW	sulfate ABC transporter permease [Xanthobacter sp. 126]	K02047
GE01830	67.9533	15.86	17.8433	23.4433	37.78	21.7133	lolC	membrane protein [Xanthobacter sp. 126]	K09808
GE01831	41.2533	18.0067	19.9467	31.77	51.8033	34.39	RPA1650	ABC transporter ATP-binding protein [Xanthobacter sp. 126]	K09810
GE01856	20.7733	11.5533	10.6867	11.8867	13.46	10.0133	braG	ABC transporter [Azorhizobium doebereinerae]	K01996
GE01857	10.4967	4.55	4.29667	6.49667	6.06	3.53333	braF	ABC transporter [Azorhizobium doebereinerae]	K01995
GE01858	5.72	3.38333	4.51	4.76	3.97667	3.48667	livM	ABC transporter permease [Azorhizobium doebereinerae]	K01997
GE01859	34.2333	49.13	47.24	61.8733	42.7867	51.9667	--	ABC transporter substrate-binding protein [Azorhizobium doebereinerae]	K01999
GE01908	22.47	10.6933	16.1367	11.7733	12.5133	13.6567	BMEII0633	ABC transporter permease [Azorhizobium caulinodans]	K01999
GE01926	6.35667	2.19333	2.06	1.28	1.23	1.39333	cydD	ABC transporter CydDC cysteine exporter (CydDC-E) family permease/ATP-binding protein CydD [Xanthobacter autotrophicus Py2]	K16013
GE01927	7.61	3.87667	3.48	3.31	3.66	2.36667	cydC	ABC transporter CydDC cysteine exporter (CydDC-E) family permease/ATP-binding protein CydD [Xanthobacter autotrophicus Py2]	K16013
GE01928	6.35667	2.37	2.60667	2.35	1.59667	2.54667	cydC	cysteine ABC transporter permease, partial [Xanthobacter sp. 91]	K16012
GE01930	67.3667	19.88	10.4667	9.81667	12.9133	12.2133	HI_0036	ABC transporter domain protein [Xanthobacter autotrophicus Py2]	K02471
GE01971	202.233	577.69	552.067	569.177	471.577	578.323	--	Extracellular ligand-binding receptor [Xanthobacter autotrophicus Py2]	K01999
GE01972	25.8233	41.6633	30.58	33.9733	43.2533	42.7433	livH	ABC transporter permease [Xanthobacter sp. 126]	K01997
GE02066	29.9767	17.85	17.8033	16.46	11.5833	13.5233	braC	hypothetical protein [Hoeflea sp. 108]	K01999
GE02074	11.8033	2.97	4.61	5.07667	3.75333	4.95667	braD	hypothetical protein [Pseudaminobacter salicylatoxidans]	K01997
GE02075	8.48333	2.47333	3.67	3.63	2.16667	4.01667	livM	branched-chain amino acid ABC transporter permease [Rhodobacter sphaeroides]	K01998
GE02076	22.2	5.24	8.39667	8.28333	8.42333	6.00333	livG	branched-chain amino acid ABC transporter ATPase [Hoeflea sp. 108]	K01995
GE02077	19.15	5.46333	11.27	7.09	7.23667	6.90333	braG	hypothetical protein [Hoeflea sp. 108]	K01996
GE02079	10.84	4.56333	4.50333	4.55	3.69667	4.10333	BMEII0633	branched chain amino acid transport system substrate-binding protein [Bradyrhizobium oligotrophicum S58]	K01999
GE02102	10.71	8.21	8.21333	9.61667	8.37667	7.74333	--	ABC transporter substrate-binding protein [Desulfovibrio sp. U5L]	K01999
GE02103	8.04333	2.88667	1.93667	1.6	1.68333	1.42667	livF	amino acid ABC transporter ATPase [Fervidobacterium pennivorans]	K01996
GE02104	8.53333	2.15333	2.62	1.40667	3.00333	0.89	livG	ABC transporter [Geobacter uraniireducens]	K01995
GE02105	6.49	1.26	1.62	0.99	2.35333	1.94	livM	hypothetical protein, partial [Brevibacillus massiliensis]	K01995
GE02106	4.44	1.62667	1.15333	1.54333	2.05333	3.24667	livH	hypothetical protein [Bacillus sp. ZYK]	K01997
GE02114	1.29667	2.53	1.26667	0.72	1.80667	4.64333	livF	hypothetical protein HMPREF9695_00212 [Afipia broomeae ATCC 49717]	K01996
GE02115	2.76667	3.58667	1.54667	1.67	1.37667	8.20333	braF	branched-chain amino acid ABC transporter, ATP-binding protein [Planktomarina temperata RCA23]	K01995
GE02116	1.26333	0.356667	0.001	0.001	0.156667	0.33	--	-	K01998
GE02117	1.67	7.03	3.14	2.49667	0.406667	8.68667	livH	branched-chain amino acid ABC transporter, permease protein [Planktomarina temperata RCA23]	K01997
GE02118	13.23	38.45	19.6633	15.69	4.97333	49.8933	BMEI1930	ABC transporter substrate-binding protein [Rhodopseudomonas palustris]	K01999
GE02143	10.47	5.45667	7.07	6.92667	5.07	5.10333	OB0977	hypothetical protein [Rubritepida flocculans]	K02041
GE02144	14.8167	8.62667	9.41667	10.82	11.2733	8.44	htxC	phosphonate ABC transporter permease, partial [Rubritepida flocculans]	K02042
GE02145	21.3833	13.4833	10.8667	13.1967	16.3867	14.3467	htxB	hypothetical protein [Rubritepida flocculans]	K02044
GE02181	15.0667	0.646667	1.26333	1.04667	2.95667	2.51667	apxIB	peptidase C39 [Bradyrhizobium sp. ORS 278]	K11004
GE02229	20.1067	14.3033	18.3933	17.8567	21.8233	15.7467	artI	ABC transporter substrate-binding protein [Xanthobacter sp. 126]	-
GE02267	97.6367	58.8433	55.8	56.3767	70.5233	64.51	NGR_a00920	hypothetical protein [Xanthobacter sp. 126]	K13893
GE02268	71.78	28.8467	31.1633	24.2667	35.8567	30.3833	NGR_a00920	hypothetical protein [Xanthobacter autotrophicus]	K13893
GE02269	32.09	22.2667	20.7	29.1767	27.1167	25.6933	yejB	MULTISPECIES: microcin ABC transporter permease [Xanthobacter]	K13894
GE02270	31.13	25.7567	26.0233	23.0267	29.76	27.8433	yejE	ABC transporter permease [Xanthobacter autotrophicus]	K13895
GE02271	47.0367	22.97	25.3	23.8933	26.1767	26.8033	yejF	ABC transporter related [Xanthobacter autotrophicus Py2]	K13896
GE02299	18.24	43.85	23.3867	37.3367	32.96	33.1167	potG	ABC transporter ATP-binding protein [Xanthobacter autotrophicus]	K11076
GE02300	10.8433	19.9767	12.0633	14.2833	19.14	21.9767	potH	binding-protein-dependent transport systems inner membrane component [Xanthobacter autotrophicus Py2]	K11075
GE02301	19.9733	16.0633	16.2033	20.33	19.7667	14.99	potI	MULTISPECIES: spermidine/putrescine ABC transporter permease [Xanthobacter]	K11074
GE02351	9.59	9.46	8.66333	8.35667	7.88333	6.41	BMEII0633	ABC transporter permease [Xanthobacter sp. 126]	K01999
GE02377	11.44	9.82667	8.91333	8.93333	10.63	8.95667	BMEII0633	ABC transporter permease [Bosea sp. UNC402CLCol]	K01999
GE02395	26.7133	8.35	10.3933	7.20333	9.85	11.78	lptG	permease [Xanthobacter autotrophicus]	K11720
GE02396	82.3967	22.35	17.78	23.5	24.8367	31.08	--	permease [Xanthobacter autotrophicus]	K07091
GE02462	8.35667	2.67333	2.81	3.07	2.84	3.76667	braG	amino acid ABC transporter ATPase [Fodinicurvata sediminis]	K01996
GE02463	10.3967	1.01	2.27667	2.02	1.85333	2.44667	braF	ABC transporter [Fodinicurvata sediminis]	K01995
GE02464	9.97	2.28333	3.10333	1.48	2.47	3.88667	livM	ABC transporter permease [Fodinicurvata sediminis]	K01998
GE02465	6.65333	3.01	1.85	3.48	2.56333	3.11667	livH	ABC transporter permease [Fodinicurvata sediminis]	K01997
GE02466	7.09333	4.68667	5.93333	4.64667	3.79	3.95333	BMEII0875	ABC transporter substrate-binding protein [Fodinicurvata sediminis]	K01999
GE02473	17.5067	15.0933	17.8833	15.05	12.1467	13.6767	BMEII0633	ABC transporter permease [Xanthobacter sp. 126]	K01999
GE02495	13.0367	5.1	4.36333	4.43333	4.51	3.62	livF	ABC transporter ATP-binding protein [Bradyrhizobium sp. th.b2]	K01996
GE02496	3.61	1.90333	1.32667	2.52667	2.06333	1.72333	braF	ABC transporter [Azorhizobium doebereinerae]	K01995
GE02497	3.81333	0.576667	0.523333	0.313333	0.896667	0.543333	livM	amino acid ABC transporter permease [Bosea sp. UNC402CLCol]	K01998
GE02498	2.21333	0.206667	0.303333	0.353333	0.94	0.49	braD	amino acid ABC transporter permease [Xanthobacter autotrophicus]	K01997
GE02499	5.16	2.31333	1.47	1.80333	2.31	0.98	--	amino acid ABC transporter substrate-binding protein [Rhodopseudomonas palustris]	K01999
GE02513	16.42	19.66	22.6533	30.55	24.0033	23.33	--	ABC transporter permease [Haematobacter massiliensis]	K01999
GE02519	0.766667	0.633333	0.51	0.62	0.393333	0.236667	BMEII0859	ABC transporter substrate-binding protein [Xanthobacter sp. 91]	K02035
GE02529	3.79333	2.62667	1.03333	1.09	1.05667	1.6	ssuA	sulfonate ABC transporter substrate-binding protein [Xanthobacter autotrophicus]	K15553
GE02530	0.796667	0.253333	0.176667	0.001	0.436667	0.483333	Bxeno_B0388	sulfonate ABC transporter ATP-binding protein [Xanthobacter autotrophicus]	K15555
GE02531	0.526667	0.856667	0.3	0.243333	0.643333	0.001	ssuC	binding-protein-dependent transport systems inner membrane component [Xanthobacter autotrophicus Py2]	K15554
GE02557	15.1067	7.4	8.56	10.18	8.54	10.2833	--	hypothetical protein [Azospirillum brasilense]	K01999
GE02558	2.61667	0.41	0.91	1.27	0.001	0.001	livF	branched-chain amino acid ABC transporter system, substrate-binding protein [Azoarcus sp. KH32C]	K01996
GE02559	2.76667	1.05667	1.36	0.86	0.27	0.46	livG	ABC transporter [Azospirillum brasilense]	K01995
GE02560	0.34	0.35	1.05	0.403333	0.4	0.706667	braE	ABC transporter permease [Curvibacter gracilis]	K01998
GE02561	0.403333	0.323333	0.583333	0.833333	0.176667	0.393333	livH	ABC transporter permease [Xenophilus azovorans]	K01997
GE02580	10.04	3.08333	3.62	3.66667	2.45667	3.31333	braD	putative inner-membrane translocator [Burkholderia sp. NCIMB 10467]	K01997
GE02581	5.08	2.56	1.71	1.67333	1.74333	1.13667	braE	putative inner-membrane translocator [Burkholderia sp. NCIMB 10467]	K01998
GE02582	4.76667	2.15	1.68667	2.42	1.11333	1.31667	livG	ABC transporter [Azospirillum brasilense]	K01995
GE02583	10.5267	4.96	2.78	3.54667	2.59667	2.29667	livF	histidinol dehydrogenase [Azospirillum brasilense]	K01996
GE02584	15.7133	11.71	11.31	8.34333	5.4	5.09667	braC	hypothetical protein [Azospirillum brasilense]	K01999
GE02598	10.5433	7.02667	10.0033	6.22333	6.04	5.6	braG	hypothetical protein [Paracoccus sp. J39]	K01996
GE02599	5.24667	3.59333	6	5.31667	4.86	3.84	livG	ATPase [Paracoccus sp. J39]	K01995
GE02600	3.84333	4.07	3.84333	3.66333	3.83333	3.83333	braE	hypothetical protein [Paracoccus sp. J39]	K01998
GE02601	4.96	5.44333	3.52333	4.29	4.58	4.23667	braD	ABC transporter permease [Paracoccus sp. J39]	K01997
GE02602	18.97	29.99	26.7033	29.8067	22.74	25.0933	BMEII0103	branched chain amino acid ABC transporter periplasmic ligand-binding protein [Burkholderia sp. RPE67]	K01999
GE02639	0.823333	0.223333	0.153333	0.27	0.49	0.143333	ECA4413	ABC transporter related [Xanthobacter autotrophicus Py2]	K15555
GE02640	0.88	0.72	0.433333	0.216667	0.35	0.673333	ssuC	binding-protein-dependent transport systems inner membrane component [Xanthobacter autotrophicus Py2]	K15554
GE02641	2.12333	3.89333	1.24667	2.50333	1.91333	2.61333	ssuA	ABC transporter substrate-binding protein [Xanthobacter autotrophicus]	K15553
GE02667	19.0767	12.0167	11.8167	12.2967	11.5733	13.42	HS_1157	hypothetical protein [Rhodospirillales bacterium URHD0088]	K02010
GE02668	18.4033	12.75	9.95	12.1467	8.22	11.6033	fbpB2	hypothetical protein [Rhodospirillales bacterium URHD0088]	K02011
GE02669	36.6667	32.8467	40.2933	33.2033	26.5667	34.6067	idiA	hypothetical protein [Rhodospirillales bacterium URHD0088]	K02012
GE02678	2.16333	0.001	0.386667	0.001	0.433333	0.001	VPA0224	macrolide transporter [Xanthobacter sp. 91]	K05685
GE02679	0.001	0.001	0.001	0.001	0.001	0.001	RPB_2235	macrolide transporter [Xanthobacter sp. 126]	K05685
GE02705	12.38	13.12	12.42	12.7167	12.5567	9.99333	RHE_PC00018	ABC transporter ATP-binding protein [Inquilinus limosus]	-
GE02709	4.32667	6.92667	4.35667	4.22667	11.3833	5.12	ZMO0458	ABC transporter related [Xanthobacter autotrophicus Py2]	K05685
GE02772	15.5067	13.74	13.8967	18.1167	19.67	15.65	nrtC	nitrate ABC transporter substrate-binding protein [Xanthobacter sp. 91]	K15576
GE02773	37.73	13.2967	12.0033	15.0167	15.3767	19.5467	nrtB	nitrate ABC transporter permease [Xanthobacter autotrophicus]	K15577
GE02774	24.3	10.9567	12.21	11.3533	14.5033	11.16	cmpD	ABC transporter related [Xanthobacter autotrophicus Py2]	K15578
GE02825	21.84	7.69667	7.09	6.37667	7.92667	7.85333	ykfD	ABC transporter ATP-binding protein [Alicycliphilus sp. CRZ1]	K02032
GE02828	45.4367	10.5333	10.1033	8.05667	10.1833	8.25	dppB	ABC transporter permease [Bordetella trematum]	K02033
GE02829	44.5067	15.7633	11.4033	10.3333	12.6667	11.15	gsiB	ABC transporter substrate-binding protein [Rhodospirillales bacterium URHD0088]	K02035
GE02860	2.10667	0.333333	0.58	0.813333	0.573333	1.51333	braC	ABC transporter substrate-binding protein [Xanthobacter sp. 91]	K01999
GE02861	0.653333	0.113333	0.146667	0.676667	0.473333	0.001	livH	ABC transporter permease [Xanthobacter sp. 126]	K01997
GE02862	1.31	0.88	0.976667	0.596667	0.57	0.563333	livM	ABC transporter permease [Xanthobacter sp. 126]	K01998
GE02872	15.33	17.81	14.4167	19.5233	12.39	14.3633	--	hypothetical protein [Bradyrhizobium japonicum]	K01999
GE02873	14.3667	13.77	15.0267	12.5267	9.91	11.7433	braF	ABC transporter [Archaeoglobus profundus]	K01995
GE02874	5.34	6.40667	5.22667	5.84333	5.64333	4.43667	livF	amino acid ABC transporter ATPase [Achromobacter arsenitoxydans]	K01996
GE02875	3.96667	3.89	4.44	4.65333	2.99667	1.78667	livH	ABC transporter permease [bacterium YEK0313]	K01997
GE02876	5.30333	3.97333	2.98	5.20667	4.85	8.16667	livM	hypothetical protein [Desulfosporosinus sp. BICA1-9]	K01998
GE02899	8.82333	9.73333	9.13667	12.0667	5.72	8.76333	BMEII0633	ABC transporter permease [Xanthobacter sp. 91]	K01999
GE02903	22.2667	33.6	41.12	38.0567	27.3267	24.5233	--	hypothetical protein [Xanthobacter sp. 91]	K01999
GE02909	8.54667	9.65667	8.03333	8.68	6.19	9.22333	livH	hypothetical protein [Xanthobacter sp. 91]	K01997
GE02910	11.0633	6.68	9.36	7.49	8.31	8.61667	braF	hypothetical protein [Xanthobacter sp. 126]	K01995
GE02911	9.37	9.77333	8.14	10.4833	5.04667	7.26	livF	hypothetical protein [Xanthobacter sp. 91]	K01996
GE02930	2.12	0.143333	2.29667	1.05	1.48	0.46	livF	amino acid ABC transporter ATPase [Xanthobacter autotrophicus]	K01996
GE02931	4.40333	0.803333	1.71	1.38667	2.11333	2.21333	braF	ABC transporter ATP-binding protein [Xanthobacter autotrophicus]	K01995
GE02932	4.10667	1.45333	0.793333	1.07333	0.95	0.366667	livM	inner-membrane translocator [Xanthobacter autotrophicus Py2]	K01998
GE02933	1.83667	1.07	1.40667	1.39333	0.643333	1.91333	livH	ABC transporter permease [Xanthobacter autotrophicus]	K01997
GE02934	6.27667	7.91333	8.07	9.27	8.48333	6.92333	braC	ABC transporter substrate-binding protein [Xanthobacter sp. 91]	K01999
GE03081	5.53	1.93667	4.4	3.5	2.96667	2.02	NGR_a02170	glycerol-3-phosphate ABC transporter ATP-binding protein, partial [Xanthobacter sp. 91]	K10112
GE03082	4.67	1.77	2.26	5.41	5.01	2.50667	--	ABC transporter permease [Xanthobacter sp. 126]	-
GE03083	3.91	3.08333	4.06333	4.87333	3.75667	2.56333	yurN	ABC transporter permease [Xanthobacter sp. 126]	-
GE03127	3.58333	3.12667	2.70333	4.31667	2.89667	2.62333	potB	ABC transporter permease [Bosea sp. UNC402CLCol]	K11079
GE03128	3.81333	1.51667	4.71	2.07667	1.51667	1.39667	potI	ABC transporter permease [Bosea sp. UNC402CLCol]	K11078
GE03129	9.28667	4.09333	4.19667	3.73667	4.28333	2.88	Tfu_0280	spermidine/putrescine ABC transporter ATPase [Bosea sp. UNC402CLCol]	K11072
GE03152	4.78	1.51	1.38667	1.79333	1.70667	1.08667	braD	hypothetical protein [Azorhizobium doebereinerae]	K01997
GE03153	6.55	3	2.9	1.38	1.60667	1.96	livM	hypothetical protein [Azorhizobium doebereinerae]	K01998
GE03154	22.08	10.4367	10.84	12.4033	9.37667	9.47333	BMEII0633	hypothetical protein [Azorhizobium doebereinerae]	K01999
GE03155	6.66333	0.88	2.61667	2.42333	1.52333	1.86	braF	hypothetical protein [Azorhizobium doebereinerae]	K01995
GE03156	14.77	3.80333	2.78333	2.35	2.15	2.21667	livF	hypothetical protein [Azorhizobium doebereinerae]	K01996
GE03199	244.49	67.24	38.85	49.18	33.7233	43.92	--	hypothetical protein [Afipia birgiae]	K01999
GE03213	11.8067	3.39667	3.23333	2.95667	2.36333	3.58	glnP	polar amino acid ABC transporter permease [Thalassobaculum salexigens]	-
GE03214	21.8333	9.35	11.3767	15.7533	12.95	12.1833	glnH	polar amino acid ABC transporter substrate-binding protein [Bordetella petrii]	-
GE03217	2.56667	1.60667	1.3	0.296667	0.256667	0.24	yecS	polar amino acid ABC transporter permease [Halotalea alkalilenta]	-
GE03218	2.72667	1.36667	0.2	0.316667	1.74333	0.916667	glnM	polar amino acid ABC transporter permease [Halotalea alkalilenta]	-
GE03220	4.87333	4.82333	4.13333	3.5	3.37667	4.29667	glnQ	hypothetical protein [Halotalea alkalilenta]	-
GE03244	5.16667	2.23333	0.336667	0.5	1.12667	0.806667	AHA_0761	antimicrobial peptide ABC transporter permease [Methylocapsa aurea]	K05685
GE03245	9.48333	3.22667	1.70333	1.40667	1.54333	2.42667	SYNAS_22510	ABC transporter ATP-binding protein [Methylocapsa aurea]	K09810
GE03246	5.06333	1.27	3.04	2.18667	1.69333	2.39	--	hypothetical protein [Methylocapsa aurea]	K09810
GE03253	4.47333	3.40333	2.07	2.05333	2.46667	2.17	--	hypothetical protein, partial [Xanthobacter sp. 91]	K01999
GE03255	0.25	0.323333	0.001	0.34	0.463333	0.433333	braE	hypothetical protein [Xanthobacter sp. 91]	K01998
GE03256	0.001	0.23	0.001	0.001	0.12	0.373333	livH	hypothetical protein [Xanthobacter sp. 126]	K01997
GE03257	0.46	0.126667	0.18	0.266667	0.001	0.001	livF	hypothetical protein [Xanthobacter sp. 91]	K01996
GE03258	1.29333	0.001	0.46	0.37	0.26	0.001	braF	MULTISPECIES: hypothetical protein [Xanthobacter]	K01995
GE03303	68.1033	34.7867	32.8733	24.4867	24.72	35.0367	RPA0747	sulfate ABC transporter ATP-binding protein [Xanthobacter autotrophicus]	K02045
GE03304	31.5567	12.88	9.94667	9.77333	10.8667	15.4433	cysW	sulfate ABC transporter, inner membrane subunit CysW [Xanthobacter autotrophicus Py2]	K02047
GE03305	31.5667	10.4733	9.55333	8.93333	10.1167	8.8	cysT	sulfate/thiosulfate transporter subunit [Xanthobacter autotrophicus]	K02046
GE03306	145.38	121.217	107.567	87.6567	108.573	120.547	sbp	ABC transporter permease [Xanthobacter sp. 91]	K02048
GE03312	113.84	192.713	111.35	173.673	178.583	174.403	BMEII0633	ABC transporter substrate-binding protein [Xanthobacter sp. 91]	K01999
GE03313	27.5767	12.7333	12.44	9.68333	14.1167	13.17	braD	ABC transporter permease [Xanthobacter sp. 91]	K01997
GE03314	19.3767	6.41333	8.23	3.72667	4.39333	6.37667	braE	ABC transporter permease [Xanthobacter sp. 91]	K01998
GE03315	19.5233	6.01	6.68333	3.8	3.96	6.37667	braF	branched-chain amino acid ABC transporter substrate-binding protein [Xanthobacter sp. 91]	K01995
GE03316	7.55667	1.69667	3.86	1.85667	2.92333	2.55	livF	ABC transporter ATP-binding protein [Xanthobacter sp. 126]	K01996
GE03349	1471.62	31.22	10.2833	27.3033	8.40333	28.32	nrtD	ABC transporter related [Xanthobacter autotrophicus Py2]	-
GE03358	314.71	297.233	219.757	268.073	337.163	277.007	braF	amino acid ABC transporter ATP-binding protein [Xanthobacter autotrophicus]	K01995
GE03359	306.687	281.55	224.73	283.857	311.777	281.38	livF	histidinol dehydrogenase [Xanthobacter autotrophicus]	K01996
GE03360	532.88	726.787	643.927	806.307	500.563	561.023	BMEII0633	ABC transporter permease [Xanthobacter autotrophicus]	K01999
GE03361	178.233	236.847	182.9	231.29	169.77	184.317	livH	ABC transporter permease [Xanthobacter autotrophicus]	K01997
GE03362	232.38	237.123	156.29	185.457	148.607	143.75	livM	ABC transporter permease [Xanthobacter sp. 91]	K01998
GE03364	4.46333	4.87667	4.89667	4.02	2.62	4.04333	BMEII0633	MULTISPECIES: ABC transporter permease [Xanthobacter]	K01999
GE03458	31.12	19.7267	13.5767	18.9867	18.7567	18.3233	mll1463	hypothetical protein, partial [Xanthobacter sp. 126]	K02017
GE03459	31.3467	18.6733	15.7067	19.7967	16.9567	21.0233	modB	molybdate ABC transporter permease [Xanthobacter autotrophicus]	K02018
GE03460	56.0033	19.4067	11.5433	16.8267	24.12	23.4567	modA	molybdenum ABC transporter, periplasmic molybdate-binding protein [Xanthobacter autotrophicus Py2]	K02020
GE03495	595.62	1285.27	591.607	1031.39	1215.61	1184.05	BMEII0633	putative ABC branched-chain amino transporter, periplasmic binding protein [Xanthobacter autotrophicus Py2]	K01999
GE03503	36.7833	11.1567	5.34333	7.87	8.56333	11.4167	SAOUHSC_02003	multidrug ABC transporter ATPase [Xanthobacter sp. 126]	-
GE03667	6.17333	21.04	3.4	1.83333	2.28	1.87333	lptB	ABC transporter ATP-binding protein [Xanthobacter sp. 126]	K01996
GE03668	4.94667	30.1767	4.57	2.94333	2.06667	1.98667	livG	ABC transporter ATP-binding protein [Xanthobacter sp. 126]	K01995
GE03669	0.91	0.001	0.001	0.001	0.001	0.001	--	branched-chain amino acid ABC transporter permease [Xanthobacter sp. 91]	K01998
GE03670	2.05333	10.2833	1.08333	0.223333	0.433333	1.18333	livM	branched-chain amino acid ABC transporter permease [Xanthobacter sp. 126]	K01998
GE03671	2.21	22.8667	2.32	1.6	0.626667	1.24333	braD	MULTISPECIES: branched-chain amino acid ABC transporter permease [Xanthobacter]	K01997
GE03672	6.00667	53.9667	9.42	5.56	1.93	4.65	BMEI1930	amino acid ABC transporter substrate-binding protein [Xanthobacter sp. 91]	K01999
GE03685	3.04667	1.12	0.636667	1.11667	0.93	0.45	dppB	peptide ABC transporter permease [Xanthobacter sp. 126]	K02033
GE03697	112.64	122.677	127.057	188.777	204.993	197.093	RPB_0779	phosphate ABC transporter, ATPase subunit [Xanthobacter autotrophicus Py2]	K02036
GE03729	95.5567	30.9767	30.42	25.7267	36.6267	35.31	lolC	multidrug ABC transporter substrate-binding protein, partial [Xanthobacter sp. 91]	K09808
GE03730	69.69	21.86	23.0533	23.12	25.6667	25.66	RPA2926	ABC transporter related [Xanthobacter autotrophicus Py2]	K09810
GE03739	4.56	2.24667	1.65	0.85	1.11	2.69333	ugpE	glycerol-3-phosphate transporter membrane protein [Xanthobacter autotrophicus]	K05815
GE03740	1.68	0.323333	0.206667	0.223333	1.56	0.253333	ugpA	glycerol-3-phosphate transporter permease [Xanthobacter autotrophicus]	K05814
GE03742	7.48667	5.64333	2.92333	4.76667	5.15	5.22667	ugpB	glycerol-3-phosphate ABC transporter substrate-binding protein [Xanthobacter autotrophicus]	K05813
GE03783	22.9067	9.64333	8.92667	6.98667	7.11667	10.9233	NGO0215	ABC transporter related [Xanthobacter autotrophicus Py2]	K02010
GE03926	39.5533	35.1133	25.5733	31.7967	32.2033	29.5133	amiC	putative urea short-chain amide or branched-chain amino acid uptake ABC transporter [Xanthobacter autotrophicus Py2]	K11959
GE03927	5.22333	1.44	1.02	1.81333	0.933333	1.1	livH	inner-membrane translocator [Xanthobacter autotrophicus Py2]	K11960
GE03928	8.93	1.83333	2.55667	2.01667	2.51	2.58333	livM	amino acid ABC transporter permease [Xanthobacter autotrophicus]	K11961
GE03929	12.79	2.24667	3.26333	1.94333	3.02	2.29333	braF	ABC transporter related [Xanthobacter autotrophicus Py2]	K11962
GE03931	14.14	4.63333	3.50667	2.54667	4.14	5.75333	livF	urea ABC transporter ATP-binding protein [Xanthobacter sp. 91]	K11963
GE03957	9.74667	3.87667	3.38	5.87	6.42667	8.32333	ctrC	ABC-2 type transporter [Xanthobacter autotrophicus Py2]	K09688
GE03958	36.57	13.2167	13.6867	11.1667	14.2867	15.4533	ctrD	ABC transporter ATP-binding protein [Xanthobacter autotrophicus]	K09689
GE03959	36.36	7.44333	6.56333	4.64	5.52333	5.14	ctrB	capsule polysaccharide export protein-like protein [Xanthobacter autotrophicus Py2]	K10107
GE03964	19.7767	3.38667	4.53333	2.45667	3.74667	2.51667	bexC	capsule polysaccharide export protein-like protein [Xanthobacter autotrophicus]	K10107
GE03966	15.43	2.83333	4.18	3.5	3.26667	3.17	ctrB	lipopolysaccharide biosynthesis protein [Xanthobacter autotrophicus]	K10107
GE03991	3.07667	3.27333	3.19667	4.23333	4.35	2.56	potD-A	ABC transporter substrate-binding protein [Rhizobium sp. OK665]	K11069
GE03992	2.43	1.32333	2.17	1.39333	1.03333	1.47	potG	putrescine transporter ATP-binding subunit [Tatumella morbirosei]	K11076
GE03993	3.19333	2.53	1.42	1.05	2.42	2.12667	potH	ABC transporter permease [Bradyrhizobium sp. BTAi1]	K11075
GE03994	3.33667	1.21333	0.966667	0.506667	0.59	0.546667	potC	hypothetical protein [Bacillus acidiproducens]	K11070
GE04007	572.03	1262.52	844.99	1194.48	1002.83	1021.2	aapJ	MULTISPECIES: amino acid ABC transporter substrate-binding protein [Xanthobacter]	K09969
GE04008	92.24	118.723	85.23	113.58	94.6467	93.75	aapQ	amino acid ABC transporter permease [Xanthobacter autotrophicus]	K09970
GE04009	56.01	67.8567	49.7433	66.8033	61.04	59.0133	bztC	amino acid ABC transporter permease [Xanthobacter sp. 126]	K09971
GE04010	140.153	195.06	162.393	236.427	184.863	196.783	aapP	ABC transporter ATP-binding protein [Xanthobacter sp. 126]	K09972
GE04032	21.86	40.8367	44.3333	41.0033	41.4967	41.56	BMEII0103	branched-chain amino acid ABC transporter substrate-binding protein [Rhodovulum sp. PH10]	K01999
GE04033	3.26333	2.18667	2.77333	2.73	2.78	5.06	livH	branched-chain amino acid ABC transporter permease [Rhodospirillales bacterium URHD0088]	K01997
GE04034	4.04333	2.15333	2.79	1.54333	2.23667	1.84	braE	branched-chain amino acid ABC transporter permease [Rhodospirillales bacterium URHD0088]	K01998
GE04035	3.44	1.10333	3.18333	2.37333	2.66	1.9	livG	branched-chain amino acid ABC transporter ATP-binding protein [Rhodovulum sp. PH10]	K01995
GE04036	2.18	2.97	4.06	2.41667	3.30667	2.34333	livF	branched-chain amino acid ABC transporter ATP-binding protein [Acetobacteraceae bacterium AT-5844]	K01996
GE04050	19.8133	17.41	25.99	19.6367	20.6167	20.2133	BruAb2_0578	ABC transporter substrate-binding protein [Oxalobacteraceae bacterium IMCC9480]	K01999
GE04051	2.12667	0.963333	1.45333	0.593333	1.14	0.726667	livH	ABC transporter permease [Afipia sp. 1NLS2]	K01997
GE04052	4.00667	2.03	1.34	2.04333	1.74	1.43333	braE	ABC transporter permease [Bradyrhizobium sp. URHD0069]	K01998
GE04053	4	1.51333	1.36667	1.10333	2.93667	2.10667	braF	ABC transporter [Afipia sp. 1NLS2]	K01995
GE04054	3.16667	1.42	1.47667	1.02333	1.55	1.98	livF	ABC transporter [Afipia sp. 1NLS2]	K01996
GE04066	23.6033	21.4567	22.65	26.1433	15.8333	20.7833	--	ABC transporter related protein [Starkeya novella DSM 506]	-
GE04141	13.53	5.78333	3.56	2.18	4.04667	2.86	fbpB2	binding-protein-dependent transport systems inner membrane component [Xanthobacter autotrophicus Py2]	K02011
GE04142	139.933	123.707	62.97	67.79	61.5467	68.6267	futA2	extracellular solute-binding protein family 1 [Xanthobacter autotrophicus Py2]	K02012
GE04215	17.4033	4.47333	4.01333	2.41	3.4	3.85667	RPC_1867	macrolide transporter [Xanthobacter sp. 126]	K05685
GE04216	0.001	0.001	0.001	0.001	0.001	0.001	--	hypothetical protein FuraDRAFT_0388 [Pseudogulbenkiania ferrooxidans 2002]	K05685
GE04242	15.6067	19.95	11.51	17.3133	22.1633	24.1233	bioY	hypothetical protein [Xanthobacter sp. 91]	K03523
GE04268	22.2833	3.08333	2.52667	1.65667	3.51333	3.72	prsD	Type I secretion system ATPase, PrtD [Rhodopseudomonas palustris HaA2]	-
GE04280	12.6767	7.18333	4.88	7.42333	5.5	7.53	braC	hypothetical protein [Burkholderia caribensis]	K01999
GE04281	2.46	1.95667	1.56333	1.59667	1.77667	1.74667	livH	hypothetical protein [Burkholderia caribensis]	K01997
GE04282	5.15667	1.7	1.23	2.10667	1.33667	2.36	livM	amino acid ABC transporter [Methylocella silvestris]	K01998
GE04283	5.14667	1.70667	1.37333	0.386667	1.14667	1.99	braF	ABC transporter [Pseudogulbenkiania sp. MAI-1]	K01995
GE04284	3.94333	1.81667	2.33667	2.09667	2.10333	1.23333	braG	hypothetical protein [Skermanella stibiiresistens]	K01996
GE04294	0.876667	0.716667	0.816667	0.67	0.796667	1.38333	NGR_a01400	hypothetical protein [Elioraea tepidiphila]	K02032
GE04296	2.18	0.206667	0.523333	0.563333	0.853333	0.933333	gsiC	ABC transporter permease [Rubritepida flocculans]	K02033
GE04297	0.506667	0.736667	0.49	0.673333	0.33	0.356667	dppC	ABC transporter permease [Rubritepida flocculans]	K02034
GE04298	43.8867	7.40333	5.55667	5.77333	4.43333	5.58	hbpA	hypothetical protein [Afipia sp. P52-10]	-
GE04320	1.77	0.61	0.58	0.126667	0.353333	0.773333	SMc01510	iron ABC transporter [Xanthobacter autotrophicus]	K02013
GE04321	0.946667	1.24	0.693333	0.31	0.236667	0.683333	hmuU	transport system permease protein [Xanthobacter autotrophicus Py2]	K02015
GE04322	3.87	1.47	0.52	0.97	0.626667	0.593333	hmuT	periplasmic binding protein [Xanthobacter autotrophicus Py2]	K02016
GE04332	61.5667	14.4467	12.8167	11.6033	11.55	13.4733	atm1	metal ABC transporter permease [Xanthobacter autotrophicus]	-
GE04393	16.67	13.3467	8.58	10.3267	8.57667	11.37	artJ	putative ABC transporter, amino acid-binding protein [Variovorax paradoxus]	-
GE04396	7.72333	3.59667	3.98667	3.52333	0.803333	1.2	yecS	ABC transporter permease [Agrobacterium tumefaciens]	-
GE04397	10.7233	4.87667	6.35333	5.09	2.19	3.43667	fliY	ABC transporter substrate-binding protein [Agrobacterium tumefaciens]	-
GE04401	2.11667	0.39	1.00667	1.21	0.9	0.57	livF	ABC transporter ATP-binding protein [Xanthobacter sp. 91]	K01996
GE04402	1.6	0.68	0.466667	0.953333	0.46	1.29	braF	leucine/isoleucine/valine transporter ATP-binding subunit [Xanthobacter sp. 126]	K01995
GE04403	0.836667	0.566667	0.383333	0.116667	0.27	0.29	braE	branched-chain amino acid ABC transporter permease [Azorhizobium doebereinerae]	K01998
GE04404	1.70333	0.93	0.873333	1.3	0.66	0.643333	livH	ABC transporter permease [Azorhizobium doebereinerae]	K01997
GE04405	4.54	5.23	4.26	3.15	3.21	3.89	--	ABC transporter substrate-binding protein [Azorhizobium doebereinerae]	K01999
GE04424	14.4667	11.9867	8.15667	10.7933	10.7967	10.5467	livH	branched-chain amino acid transporter permease subunit LivH [Xanthobacter autotrophicus]	K01997
GE04425	8.63333	4.09667	3.51	4.81	4.34	4.82333	braE	inner-membrane translocator [Xanthobacter autotrophicus Py2]	K01998
GE04426	17.3067	6.82667	6.93667	5.27	4.72333	6.78333	livG	ABC transporter related [Xanthobacter autotrophicus Py2]	K01995
GE04427	23.2667	5.24667	8.88667	5.59333	7.53	5.31333	livF	amino acid ABC transporter ATPase [Xanthobacter autotrophicus]	K01996
GE04429	436.17	717.067	616.94	753.827	534.62	584.913	BMEI0263	Extracellular ligand-binding receptor [Xanthobacter autotrophicus Py2]	K01999
GE04456	89.0267	67.2	59.8667	58.7467	51.64	49.88	--	ABC transporter permease [Xanthobacter sp. 126]	K01999
GE04463	24.6033	29.7567	31.6833	28.4533	23.59	25.2667	BMEII0633	MULTISPECIES: ABC transporter permease [Bradyrhizobium]	K01999
GE04472	5.96667	3.33333	1.65	1.58333	1.41	2.65667	yufO	ABC transporter ATP-binding protein [Azorhizobium caulinodans]	-
GE04473	0.413333	0.333333	0.12	0.496667	0.346667	0.43	yufP	ABC transporter permease [Azorhizobium caulinodans]	-
GE04474	0.866667	0.9	0.846667	0.57	0.67	0.943333	yufQ	hypothetical protein [Azorhizobium doebereinerae]	-
GE04475	62.63	3.72	4.68333	2.9	4.09667	4.19667	yclQ	iron ABC transporter substrate-binding protein [Xanthobacter sp. 126]	K02016
GE04476	33.71	1.41667	2.17667	1.42	1.73333	1.06333	yclN	iron ABC transporter permease [Xanthobacter sp. 126]	K02015
GE04477	16.7567	1.61333	1.01	0.43	0.59	0.953333	yclO	enterobactin ABC transporter permease [Xanthobacter sp. 126]	K02015
GE04478	31.2033	0.483333	0.836667	1.10667	1.45333	1.79667	yclP	iron ABC transporter ATP-binding protein [Xanthobacter sp. 126]	K02013
GE04481	58.5933	0.0966667	0.48	0.106667	0.0766667	0.166667	Nwi_2041	macrolide ABC transporter ATP-binding protein [Xanthobacter sp. 126]	K05685
GE04495	42.4067	3.68	4.42333	5.18333	5.84	4.2	--	amino acid ABC transporter substrate-binding protein [Xanthobacter sp. 91]	K01999
GE04496	7.55667	0.326667	0.943333	0.336667	0.716667	1.2	livH	branched-chain amino acid ABC transporter permease [Xanthobacter sp. 91]	K01997
GE04497	7.12667	0.776667	0.466667	0.646667	0.156667	1.04667	livM	branched-chain amino acid ABC transporter permease, partial [Xanthobacter sp. 126]	K01998
GE04498	10.97	1.38	0.403333	1.32	0.953333	0.66	braF	hypothetical protein [Xanthobacter sp. 91]	K01995
GE04499	3.55	0.503333	0.78	0.71	0.656667	0.153333	livF	ABC transporter ATP-binding protein [Xanthobacter sp. 91]	K01996
GE04580	70.9033	32.6567	32.0467	26.1667	32.9233	30.5567	NGR_a03510	ABC transporter ATP-binding protein [Xanthobacter autotrophicus]	-
GE04611	211.61	81.2233	99.6367	68.97	88.9533	93.59	bll6063	ABC transporter [Xanthobacter autotrophicus]	K02067
GE04612	38.4167	10.4233	18.2367	11.92	16.2133	18.9633	LVIS_1956	MULTISPECIES: iron ABC transporter ATP-binding protein [Xanthobacter]	K02065
GE04613	36.8233	10.6267	10.73	9.18	8.92	13.5633	RBE_1340	MULTISPECIES: ABC transporter permease [Xanthobacter]	K02066
GE04746	40.2767	55.5233	48.5333	55.95	56.39	58.0867	gltI	extracellular solute-binding protein family 3 [Xanthobacter autotrophicus Py2]	-
GE04833	12.1133	11.2933	12.6	7.8	10.02	12.97	braG	ABC transporter ATP-binding protein [Xanthobacter sp. 126]	K01996
GE04834	4.25	3.29667	5.94333	4.22333	2.53	3.43	livG	branched-chain amino acid ABC transporter substrate-binding protein [Xanthobacter sp. 91]	K01995
GE04835	5.31333	3.23667	3.11667	3.59	3.03	1.98667	livM	ABC transporter permease [Xanthobacter sp. 91]	K01998
GE04836	3.39667	2.8	4.52	3.65	3.33	5.06667	livH	ABC transporter permease [Xanthobacter sp. 126]	K01997
GE04837	9.18667	12.5433	17.65	14.96	7.44	11.17	--	ABC transporter substrate-binding protein [Xanthobacter sp. 126]	K01999
GE04879	9.33333	18.8267	11.87	13.71	13.9833	15.2867	--	ABC transporter substrate-binding protein [Aurantimonas coralicida]	K15553
GE05046	9.49	7.15333	6.88667	3.74333	2.16667	5.87667	livF	mannosyltransferase [Xanthobacter autotrophicus]	K01996
GE05047	0.001	0.001	0.001	0.001	0.001	0.001	--	mannosyltransferase [Xanthobacter autotrophicus]	K01996
GE05048	13.37	6.73667	10.07	9.20333	7.32667	10.1167	braF	branched-chain amino acid ABC transporter substrate-binding protein [Xanthobacter autotrophicus]	K01995
GE05049	12.5667	7.14667	5.82	6.67667	3.24333	8.73667	livM	branched-chain amino acid ABC transporter permease [Xanthobacter autotrophicus]	K01998
GE05050	9.84667	5.79667	7.06333	6.68333	4.36	6.78667	livH	ABC transporter permease [Xanthobacter autotrophicus]	K01997
GE05051	72.0333	66.18	72.5267	71.68	45.3367	62.73	--	amino acid-binding protein [Xanthobacter autotrophicus]	K01999
GE05064	6.19667	2.16667	1.84667	1.63667	1.99667	1.63	fhuD	preprotein translocase subunit YidC [Azorhizobium doebereinerae]	K02016
GE05065	1.86	0.82	0.296667	0.383333	0.913333	0.6	feuC	hypothetical protein [Rhizobium sp. 2MFCol3.1]	K02015
GE05066	2.37333	1.01	0.79	0.001	0.316667	0.223333	fhuB	heme ABC transporter [Azorhizobium doebereinerae]	K02015
GE05067	5.05667	2.34	1.37667	1.76667	1.05333	2.17333	yusV	ABC transporter [Azorhizobium doebereinerae]	K02013
GE05077	0.226667	0.0466667	0.0666667	0.05	0.0533333	0.106667	fhuB	transport system permease protein [Rhizobium leguminosarum bv. trifolii WSM1325]	K02015
GE05078	0.78	0.113333	0.001	0.113333	0.116667	0.001	fhuD	hypothetical protein [Ancylobacter sp. FA202]	K02016
GE05079	2.46667	0.71	1.02333	0.25	0.726667	0.793333	fhuC	hypothetical protein [Ancylobacter sp. FA202]	K02013
GE05093	15.3167	4.92333	4.25333	4.28333	4.26667	1.96	oppD	ABC transporter, ATP-binding protein [Roseomonas cervicalis ATCC 49957]	K02031
GE05094	12.2433	4.34333	2.06333	3.06333	2.66333	3.68667	dppC	peptide ABC transporter permease [Roseomonas cervicalis]	K02034
GE05114	5.30667	2.10333	1.43333	2.56333	2.21	2.75	BruAb2_0801	ABC transporter substrate-binding protein [Bradyrhizobium sp. ARR65]	K01999
GE05115	3.02	1.2	1.00667	0.66	1.40667	1.57667	braD	ABC transporter permease [Magnetospirillum magneticum]	K01997
GE05116	5.21667	1.10333	0.68	1.30667	2.16667	0.94	livG	ABC transporter [Skermanella stibiiresistens]	K01995
GE05117	4.56333	2.28	2.37333	1.39	0.726667	1.52333	livF	ABC transporter [Rhizobium sp. OK494]	K01996
GE05151	3.95333	2.56	2.32333	3.61667	4.15	3.75667	BAB2_1148	ABC-type transporter, integral membrane subunit [Rhizobium sp. CF080]	-
GE05162	2.61	0.946667	0.896667	2.12	1.63333	0.626667	braF	branched-chain amino acid ABC transporter ATPase [Synechococcus sp. JA-3-3Ab]	K01995
GE05163	0.64	0.496667	0.983333	0.303333	0.483333	0.68	livF	branched-chain amino acid ABC transporter ATPase [Thermopetrobacter sp. TC1]	K11958
GE05164	1.60333	0.666667	2.14	1.18333	0.64	0.563333	livH	ABC transporter permease [Roseovarius nubinhibens]	K01997
GE05165	2.34	0.91	0.56	0.97	1.14	1.26333	braE	putative amino acid ABC transporter LivHM family permease protein [Octadecabacter arcticus]	K01998
GE05166	9.04333	6.49	7.19	8.13	5.74667	7.26333	--	ABC transporter substrate-binding protein [Roseovarius nubinhibens]	K01999
GE05196	8.54333	20.2033	23.37	24.84	20.2433	21.0633	ycjN	ABC transporter substrate-binding protein [Xanthobacter sp. 91]	-
GE05197	5.53667	3.18667	1.98	3.34667	3.26333	5.08	Bcep18194_A3495	glycerol-3-phosphate ABC transporter ATP-binding protein [Xanthobacter sp. 126]	K10112
GE05210	39.0633	32.71	31.11	32.8867	25.24	26.2367	--	sugar ABC transporter [Azospirillum brasilense]	-
GE05212	6.68333	3.35	1.70333	1.83	1.49	2.05333	yurM	sugar ABC transporter [Azospirillum brasilense]	-
GE05213	11.2467	5.98333	5.62333	4.86667	4.03333	4.77667	msmX	putative sugar ABC transporter (ATP-binding protein), with TOBE domain (C-terminal) [Azospirillum brasilense Sp245]	K10112
GE05225	2.17333	0.903333	0.353333	0.001	0.28	1.03	braG	ABC transporter related [Xanthobacter autotrophicus Py2]	K01996
GE05226	2.62333	0.783333	0.46	0.456667	0.303333	0.53	braF	ABC transporter [Xanthobacter sp. 126]	K01995
GE05227	3.79333	0.86	0.153333	0.953333	0.213333	1.13	livH	MULTISPECIES: branched-chain amino acid ABC transporter permease [Xanthobacter]	K01997
GE05228	14.6967	4.66333	2.52	2.19667	1.93667	2.37	--	ABC transporter substrate-binding protein [Xanthobacter autotrophicus]	K01999
GE05317	11.9033	12.5233	12.11	14.9933	12.1833	12	--	ABC transporter permease [Xanthobacter sp. 126]	K01999
GE05438	26.88	18.6533	20.3033	11.1633	10.5233	11.1633	nrtA	nitrate-binding protein nrtA precursor, periplasmic [Xanthobacter autotrophicus Py2]	K15576
GE05439	5	3.35667	1.36333	2.81333	2.10333	0.886667	nrtB	bicarbonate ABC transporter permease [Xanthobacter autotrophicus]	K15577
GE05440	14.39	8.27333	3.44667	4.36333	2.97333	4.62667	nasD	nitrate ABC transporter ATP-binding protein [Azorhizobium caulinodans]	K15578
GE05475	3.20667	1.53333	2.59667	1.7	2.29667	2.28667	livF	hypothetical protein [Xanthobacter sp. 126]	K01996
GE05476	4.12	1.56	2.04333	2.07333	1.34333	1.19	braF	hypothetical protein [Xanthobacter sp. 91]	K01995
GE05477	2.17333	1.90333	1.25667	1.14333	1.50333	1.76333	livM	hypothetical protein [Xanthobacter sp. 126]	K01998
GE05478	3.76333	2.09	1.61	2.52667	2.58333	3.81	livH	ABC transporter permease [Xanthobacter sp. 126]	K01997
GE05481	6.59667	17.1967	10.9267	17.6767	14.2367	14.9833	--	hypothetical protein [Xanthobacter sp. 126]	K01999
GE05522	573.433	496.083	349.37	432	446.167	441.73	aapJ	amino acid ABC transporter substrate-bindnig protein [Xanthobacter sp. 126]	K09969
GE05537	2.01	0.546667	3.38333	1.15	0.876667	1.88	--	transcriptional regulator [Chelativorans sp. J32]	K02196
GE05538	41.4133	9.41	5.92667	7.99	13.0367	13.1367	cycZ	heme transporter HemC [Xanthobacter sp. 91]	K02195
GE05541	13.2267	2.48333	3.63667	3.63333	5.28	4.21667	cycW	heme ABC transporter permease [Azorhizobium caulinodans]	K02194
GE05542	17.4867	6.94333	6.52333	4.79333	7.13667	6.09667	Meso_3358	cytochrome C biogenesis protein CcmA [Xanthobacter autotrophicus]	K02193
GE05553	59.1767	23.58	23.5233	16.8767	9.81667	15.09	BMEII0633	ABC transporter permease [Xanthobacter autotrophicus]	K01999
GE05575	11.1633	15.42	20.75	19.83	19.33	14.9233	Rxyl_0946	sugar ABC transporter ATPase [Xanthobacter sp. 91]	K10441
GE05576	6.55667	10.04	11.4967	12.9633	10.0933	7.19	rbsC	ABC transporter permease [Xanthobacter sp. 126]	K10440
GE05577	3.87	4.4	5.75	4.37667	3.61333	4.08	rbsC	ABC transporter permease [Xanthobacter sp. 91]	K10440
GE05578	21.9667	40.7033	58.9833	50.3933	26.84	31.6967	rbsB	LacI family transcriptional regulator [Xanthobacter sp. 126]	K10439
GE05633	250.353	121.26	114.24	104.25	98.5867	111.283	--	ABC transporter permease [Xanthobacter sp. 126]	K01999
GE05640	49.5833	36.3267	36.4667	39.16	35.9133	36.62	braF	amino acid ABC transporter ATP-binding protein [Xanthobacter autotrophicus]	K01995
GE05641	28.1067	14.79	14.23	17.5933	16.14	17.31	livF	MULTISPECIES: histidinol dehydrogenase [Xanthobacter]	K01996
GE05642	25.7867	18.4633	18.2967	16.6967	13.34	18.4667	livH	ABC transporter permease [Xanthobacter sp. 91]	K01997
GE05643	31.9333	26.12	18.19	21.0933	19.0867	19.2933	braE	ABC transporter permease [Xanthobacter sp. 91]	K01998
GE05663	65.6867	58.3233	61.2533	56.5433	52.0467	61.75	BMEII0633	ABC transporter permease [Rhodospirillales bacterium URHD0088]	K01999
GE05739	94.2467	98.1133	76.6067	87.2733	85.03	84.46	bioY	acetyl-COA carboxylase [Sediminimonas qiaohouensis]	K03523
GE05798	81.45	74.02	62.64	7.82333	12.5333	7.72667	braF	ABC transporter related [Xanthobacter autotrophicus Py2]	K01995
GE05799	26.3867	17.4567	10.9967	2.65333	2.98	1.19333	livH	inner-membrane translocator [Xanthobacter autotrophicus Py2]	K01997
GE05800	18.48	13.1767	6.28333	1.74333	1.98	1.59333	livM	ABC transporter permease [Xanthobacter autotrophicus]	K01998
GE05801	57.8767	65.8067	37.0567	25.4233	17.25	15.5867	--	ABC transporter permease [Xanthobacter autotrophicus]	K01999
GE05802	23	18.2767	8.36333	5.53	3.41	4.82667	livF	branched-chain amino acid ABC transporter ATP-binding protein [Xanthobacter autotrophicus]	K01996
GE05829	188.593	342.057	379.073	433.453	443.947	386.557	--	branched-chain amino acid ABC transporter substrate-binding protein [Sedimentitalea nanhaiensis]	K01999
GE05830	57.7167	71.9467	76.8133	85.7133	75.11	70.0933	--	branched-chain amino acid ABC transporter substrate-binding protein [Sedimentitalea nanhaiensis]	K01999
GE05831	71.6733	87.9367	86.97	80.7733	109.467	79.0733	livF	branched-chain amino acid ABC transporter ATP-binding protein [Donghicola xiamenensis]	K01996
GE05832	50.1767	69.5433	65.28	67.2833	70.9833	58.4567	livM	branched-chain amino acid ABC transporter permease [Pseudophaeobacter arcticus]	K01998
GE05833	26.42	25.69	31.54	26.13	26.77	25.5133	livH	branched-chain amino acid ABC transporter permease [Citreicella sp. 357]	K01997
GE05835	37.5767	50.27	69.4633	65.7733	69.6533	61.3067	braF	branched-chain amino acid ABC transporter ATP-binding protein [Oceanicola batsensis]	K01995
GE05865	5.67333	4.58667	8.11333	6.59667	9.83333	7.4	livF	amino acid ABC transporter ATPase [Lysinibacillus massiliensis 4400831 = CIP 108448 = CCUG 49529]	K01996
GE05866	18.1833	11.36	23.1033	21.2567	27.38	28.3133	braG	leucine/isoleucine/valine transporter ATP-binding subunit [Herbaspirillum lusitanum]	K01996
GE05867	6.06667	3.91667	13.3667	11.3233	16.4767	13.5467	braF	branched-chain amino acid ABC transporter ATP-binding protein [Pseudomonas moraviensis]	K01995
GE05868	5.74667	8.36	16.8967	16.33	22.2133	22.1567	livH	hypothetical protein [Brevibacillus massiliensis]	K01997
GE05869	5.74	18.81	23.9133	34.63	41.14	33.8633	BruAb2_0809	hypothetical protein [Sedimentitalea nanhaiensis]	K01999
GE05996	733.447	3702.52	3328.64	3305.56	3013.68	2925.11	yurM	MULTISPECIES: ABC transporter permease [Afipia]	-
GE05997	1427.16	6698.16	7266.9	6664.29	5972.42	5763.3	yurN	ABC transporter permease [Ochrobactrum anthropi]	-
GE05999	1353.37	6923.18	9680.98	7738.12	6262.34	7048.56	RSc1267	glycerol-3-phosphate ABC transporter ATPase [Ochrobactrum anthropi]	K10112

## Sheet: DEGs
Gene ID	T0C_fpkm	T0D_fpkm	T1C_fpkm	T1D_fpkm	T2C_fpkm	T2D_fpkm	Gene name of Nr protein database annotation	Description	KEGG ID
GE00442	21.6333	44.52	7.74333	7.01333	3.70667	23.1967	dctP	hypothetical protein [Xanthobacter sp. 91]	-
GE00443	13	26.0167	3.63	1.93333	1.1	9.97667	livM	ABC transporter permease [Xanthobacter sp. 126]	K01998
GE00444	14.6367	29.6	4.78	2.12667	1.41667	10.6167	livH	ABC transporter permease [Xanthobacter sp. 91]	K01997
GE00445	15.1733	31.77	5.62	2.47	2.09	10.7633	livG	hypothetical protein [Xanthobacter sp. 91]	K01995
GE00446	37.1467	97.9933	25.78	9.70667	7.73	32.7733	livF	branched-chain amino acid ABC transporter ATP-binding protein [Xanthobacter sp. 126]	K01996
GE00447	29.3467	167.447	63.6267	22.8633	10.01	42.2167	livK	ABC transporter permease [Xanthobacter sp. 126]	K01999
GE01067	20.0433	33.8333	38.3533	38.4233	23.5733	27.0367	livF	branched-chain amino acid ABC transporter ATP-binding protein [Xanthobacter sp. 91]	K01996
GE01068	29.9467	53.6533	72.7267	60.7	37.7	48.5167	livK	amino acid ABC transporter substrate-binding protein [Xanthobacter sp. 126]	K01999
GE01069	8.10667	8.62667	7.55333	7.78	4.29333	6.46333	livM	ABC transporter permease [Xanthobacter sp. 91]	K01998
GE01070	6.38	5.36667	6.14	5.06	3.53333	4.63333	livH	MULTISPECIES: ABC transporter permease [Xanthobacter]	K01997
GE01071	7.40667	8.82	9.09	7.51	7.19667	5.35667	livG	ABC transporter [Xanthobacter sp. 126]	K01995
GE01175	68.4333	105.037	54.3333	60.2033	43.1433	47.9933	livK	putative branched chain amino acid periplasmic binding protein of ABC transporter precursor [Bosea sp. LC85]	K01999
GE01481	93.7733	83.92	80.28	59.35	49.46	48.4033	livG	ABC transporter related [Xanthobacter autotrophicus Py2]	K01995
GE01482	70.53	84.65	56.6267	37.2333	36.0167	38.2767	fadD	AMP-dependent synthetase [Xanthobacter autotrophicus]	K01897
GE01484	43.89	72.5867	34.2633	26.72	23.8367	24.6933	livH/braD	MULTISPECIES: ABC transporter permease [Xanthobacter]	K01997
GE01485	51.1833	86.21	43.4767	26.0367	24.6733	23.2867	livM	ABC transporter permease [Xanthobacter autotrophicus]	K01998
GE01486	199.153	537.14	328.58	236.8	161.37	173.253	livK	branched-chain amino acid ABC transporter substrate-binding protein [Xanthobacter sp. 126]	K01999
GE01487	91.25	197.67	110.237	70.7233	53.1833	54.34	livF	branched-chain amino acid ABC transporter ATP-binding protein [Xanthobacter sp. 91]	K01996
GE01971	202.233	577.69	552.067	569.177	471.577	578.323	livK	Extracellular ligand-binding receptor [Xanthobacter autotrophicus Py2]	K01999
GE01972	25.8233	41.6633	30.58	33.9733	43.2533	42.7433	livH	ABC transporter permease [Xanthobacter sp. 126]	K01997
GE01973	40.94	56.72	33.58	42.52	54.6833	48.61	livF	ABC transporter related [Xanthobacter autotrophicus Py2]	K06174
GE03312	113.84	192.713	111.35	173.673	178.583	174.403	livK	ABC transporter substrate-binding protein [Xanthobacter sp. 91]	K01999
GE03313	27.5767	12.7333	12.44	9.68333	14.1167	13.17	livH	ABC transporter permease [Xanthobacter sp. 91]	K01997
GE03314	19.3767	6.41333	8.23	3.72667	4.39333	6.37667	livM	ABC transporter permease [Xanthobacter sp. 91]	K01998
GE03315	19.5233	6.01	6.68333	3.8	3.96	6.37667	livG	branched-chain amino acid ABC transporter substrate-binding protein [Xanthobacter sp. 91]	K01995
GE03316	7.55667	1.69667	3.86	1.85667	2.92333	2.55	livF	ABC transporter ATP-binding protein [Xanthobacter sp. 126]	K01996
GE03358	314.71	297.233	219.757	268.073	337.163	277.007	livG	amino acid ABC transporter ATP-binding protein [Xanthobacter autotrophicus]	K01995
GE03359	306.687	281.55	224.73	283.857	311.777	281.38	livF	histidinol dehydrogenase [Xanthobacter autotrophicus]	K01996
GE03360	532.88	726.787	643.927	806.307	500.563	561.023	livK	ABC transporter permease [Xanthobacter autotrophicus]	K01999
GE03361	178.233	236.847	182.9	231.29	169.77	184.317	livH	ABC transporter permease [Xanthobacter autotrophicus]	K01997
GE03362	232.38	237.123	156.29	185.457	148.607	143.75	livM	ABC transporter permease [Xanthobacter sp. 91]	K01998
GE03495	595.62	1285.27	591.607	1031.39	1215.61	1184.05	livK	putative ABC branched-chain amino transporter, periplasmic binding protein [Xanthobacter autotrophicus Py2]	K01999
GE03667	6.17333	21.04	3.4	1.83333	2.28	1.87333	livF	ABC transporter ATP-binding protein [Xanthobacter sp. 126]	K01996
GE03668	4.94667	30.1767	4.57	2.94333	2.06667	1.98667	livG	ABC transporter ATP-binding protein [Xanthobacter sp. 126]	K01995
GE03670	2.05333	10.2833	1.08333	0.223333	0.433333	1.18333	livM	branched-chain amino acid ABC transporter permease [Xanthobacter sp. 126]	K01998
GE03671	2.21	22.8667	2.32	1.6	0.626667	1.24333	livH	MULTISPECIES: branched-chain amino acid ABC transporter permease [Xanthobacter]	K01997
GE03672	6.00667	53.9667	9.42	5.56	1.93	4.65	livK	amino acid ABC transporter substrate-binding protein [Xanthobacter sp. 91]	K01999
GE04424	14.4667	11.9867	8.15667	10.7933	10.7967	10.5467	livH	branched-chain amino acid transporter permease subunit LivH [Xanthobacter autotrophicus]	K01997
GE04425	8.63333	4.09667	3.51	4.81	4.34	4.82333	livM	inner-membrane translocator [Xanthobacter autotrophicus Py2]	K01998
GE04426	17.3067	6.82667	6.93667	5.27	4.72333	6.78333	livG	ABC transporter related [Xanthobacter autotrophicus Py2]	K01995
GE04427	23.2667	5.24667	8.88667	5.59333	7.53	5.31333	livF	amino acid ABC transporter ATPase [Xanthobacter autotrophicus]	K01996
GE04428	19.5467	5.95333	8	4.69667	1.62333	4.37		hypothetical protein [Xanthobacter autotrophicus]	-
GE04429	436.17	717.067	616.94	753.827	534.62	584.913	livK	Extracellular ligand-binding receptor [Xanthobacter autotrophicus Py2]	K01999
GE05829	188.593	342.057	379.073	433.453	443.947	386.557	livK	branched-chain amino acid ABC transporter substrate-binding protein [Sedimentitalea nanhaiensis]	K01999
GE05830	57.7167	71.9467	76.8133	85.7133	75.11	70.0933	livK	branched-chain amino acid ABC transporter substrate-binding protein [Sedimentitalea nanhaiensis]	K01999
GE05831	71.6733	87.9367	86.97	80.7733	109.467	79.0733	livF	branched-chain amino acid ABC transporter ATP-binding protein [Donghicola xiamenensis]	K01996
GE05832	50.1767	69.5433	65.28	67.2833	70.9833	58.4567	livM	branched-chain amino acid ABC transporter permease [Pseudophaeobacter arcticus]	K01998
GE05833	26.42	25.69	31.54	26.13	26.77	25.5133	livH	branched-chain amino acid ABC transporter permease [Citreicella sp. 357]	K01997
GE05834	46.8833	44.5667	67.8933	58.47	61.4967	57.5333	fadD	AMP-binding protein [Pseudophaeobacter arcticus]	K01897
GE05835	37.5767	50.27	69.4633	65.7733	69.6533	61.3067	livG	branched-chain amino acid ABC transporter ATP-binding protein [Oceanicola batsensis]	K01995
GE00206	215.983	216.387	363.847	217.183	149.883	305.157	sitA	periplasmic solute binding protein [Xanthobacter autotrophicus Py2]	K11604
GE00207	97.1767	94.1267	91.0133	64.7533	40.8333	52.05	sitB	ABC transporter related [Xanthobacter autotrophicus Py2]	K11607
GE00208	64.3467	55.3167	39.99	26.4067	34.8967	30.38	sitC	ABC-3 protein [Xanthobacter autotrophicus Py2]	K11605
GE00209	38.95	23.1433	19.51	10.98	23.2167	18.5633	sitD	membrane protein [Xanthobacter sp. 91]	K11606
GE00627	321	202.413	154.193	137.787	96.8233	121.367	ycjV	sugar ABC transporter ATP-binding protein [Xanthobacter sp. 91]	K10112
GE00628	269.023	497.543	607.253	632.947	237.473	351.927	ycjN	ABC transporter substrate-binding protein [Xanthobacter autotrophicus]	-
GE00629	69.59	83.49	88.8133	86.61	29.9133	49.7433	yurN	binding-protein-dependent transport systems inner membrane component [Xanthobacter autotrophicus Py2]	-
GE00630	120.95	154.11	172.06	172.927	100.943	109.247	ycjP	sugar ABC transporter permease [Xanthobacter sp. 126]	-
GE00699	326.39	878.8	629.907	984.773	812.697	788.39	potF	putrescine/spermidine ABC transporter substrate-binding protein [Xanthobacter autotrophicus]	K11073
GE01103	27.18	36.43	26.4267	46.6967	51.1067	46.4167	ndvA	glucan exporter ATP-binding protein [Xanthobacter autotrophicus Py2]	-
GE01829	225.06	83.9333	89.7233	112.093	191.607	137.767	macA	permease [Xanthobacter sp. 126]	-
GE01830	67.9533	15.86	17.8433	23.4433	37.78	21.7133	lolC	membrane protein [Xanthobacter sp. 126]	K09808
GE01831	41.2533	18.0067	19.9467	31.77	51.8033	34.39	lolD	ABC transporter ATP-binding protein [Xanthobacter sp. 126]	K09810
GE03697	112.64	122.677	127.057	188.777	204.993	197.093	pstB	phosphate ABC transporter, ATPase subunit [Xanthobacter autotrophicus Py2]	K02036
GE04007	572.03	1262.52	844.99	1194.48	1002.83	1021.2	aapJ	MULTISPECIES: amino acid ABC transporter substrate-binding protein [Xanthobacter]	K09969
GE04008	92.24	118.723	85.23	113.58	94.6467	93.75	aapQ	amino acid ABC transporter permease [Xanthobacter autotrophicus]	K09970
GE04009	56.01	67.8567	49.7433	66.8033	61.04	59.0133	aapM	amino acid ABC transporter permease [Xanthobacter sp. 126]	K09971
GE04010	140.153	195.06	162.393	236.427	184.863	196.783	aapP	ABC transporter ATP-binding protein [Xanthobacter sp. 126]	K09972
GE05522	573.433	496.083	349.37	432	446.167	441.73	aapJ	amino acid ABC transporter substrate-bindnig protein [Xanthobacter sp. 126]	K09969
GE05575	11.1633	15.42	20.75	19.83	19.33	14.9233	rbsA	sugar ABC transporter ATPase [Xanthobacter sp. 91]	K10441
GE05576	6.55667	10.04	11.4967	12.9633	10.0933	7.19	rbsC	ABC transporter permease [Xanthobacter sp. 126]	K10440
GE05577	3.87	4.4	5.75	4.37667	3.61333	4.08	rbsC	ABC transporter permease [Xanthobacter sp. 91]	K10440
GE05578	21.9667	40.7033	58.9833	50.3933	26.84	31.6967	rbsB	LacI family transcriptional regulator [Xanthobacter sp. 126]	K10439
GE05996	733.447	3702.52	3328.64	3305.56	3013.68	2925.11	sugB	MULTISPECIES: ABC transporter permease [Afipia]	-
GE05997	1427.16	6698.16	7266.9	6664.29	5972.42	5763.3	sugA	ABC transporter permease [Ochrobactrum anthropi]	-
GE05998	4242.56	26184.3	33572.9	27251.8	20877	23660.5	ycjN	ABC transporter substrate-binding protein [Paracoccus halophilus]	-
GE05999	1353.37	6923.18	9680.98	7738.12	6262.34	7048.56	ugpC	glycerol-3-phosphate ABC transporter ATPase [Ochrobactrum anthropi]	K10112
