# Supplementary material for: Adaption and Degradation Strategies of Methylotrophic 1,4-Dioxane Degrading Strain Xanthobacter sp. YN2 Revealed by Transcriptome-Scale Analysis
Source: Int J Mol Sci. 2021 Sep 28;22(19):10435. doi: 10.3390/ijms221910435 (PMC8508750; doi:10.3390/ijms221910435)
Supplement: Supplementary file 1 [file ijms-22-10435-s001.zip › Table S6 Expression of Genes encoding two-component system.xlsx]

## Sheet: All genes related
Gene ID	T0C_fpkm	T0D_fpkm	T1C_fpkm	T1D_fpkm	T2C_fpkm	T2D_fpkm	Gene name of Nr protein database annotation	Description	KEGG ID
GE00025	12.73	7.72333	5.1	5.82333	4.68667	3.56333	glnA	glutamine synthetase [Oceanicola sp. S124]	K01915
GE00073	9.35	2.12333	4.15667	3	4.05	4.12	thlA	acetyl-CoA acetyltransferase [Xanthobacter sp. 126]	K00626
GE00088	2.58333	3.45667	2.92	2.5	2.09333	2.02667	phaA	acetyl-CoA acetyltransferase [Xanthobacter sp. 126]	K00626
GE00092	7.71	4.47667	5.01333	4.99333	2.51667	5.94667	Rsph17029_2630	aldolase [Sinorhizobium fredii]	K01644
GE00096	4.98333	3.49	1.68667	2.84333	3.04	1.47	sigR	ECF sigma factor [Bosea sp. LC85]	K03088
GE00102	23.7967	13.1967	8.21333	8.78667	7.58333	7.01	--	cytochrome C [Xanthobacter sp. 91]	K08738
GE00204	35.5033	20.7767	29.67	23.0967	21.5533	24.7033	cheR3	chemotaxis protein CheR [Xanthobacter sp. 91]	K00575
GE00255	139.853	56.2567	60.4433	45.8967	76.1733	61.7367	cheB2	hypothetical protein, partial [Xanthobacter sp. 91]	K03412
GE00286	680.97	701.1	343.563	418.64	354.157	398.297	glnII	glutamine synthetase [Xanthobacter autotrophicus]	K01915
GE00434	10.7433	5.56333	6.12667	5.36333	6.24	5.91	fadA	acetyl-CoA acetyltransferase [Sphingomonas sp. FUKUSWIS1]	K00626
GE00441	0.001	0.001	0.001	0.001	0.001	0.001	--	acetyl-CoA acetyltransferase [Pseudomonas syringae]	K00626
GE00532	4.00333	2.32333	3.95333	2.13333	2.19	3.50667	bktB	acetyl-CoA acetyltransferase [Xanthobacter sp. 126]	K00626
GE00667	2557.16	1049.83	1287.19	2635.72	2837.7	2195.62	--	cytochrome CBB3 [Xanthobacter autotrophicus]	K00406
GE00668	52.28	25.4767	25.8133	58.3433	51.6967	45.5433	--	cytochrome oxidase [Xanthobacter autotrophicus]	K00407
GE00669	1651.45	918.14	1007.56	2074.12	2489.63	1856.41	--	peptidase S41 [Xanthobacter sp. 91]	K00405
GE00670	1879.64	1508.15	1257.17	2958.18	3445.28	2680.36	fixN	cytochrome C oxidase [Xanthobacter sp. 91]	K00404
GE00700	23.51	28.5467	27.01	30.3133	31.3133	30.2367	puuA	glutamine synthetase [Xanthobacter sp. 126]	K01915
GE00775	25.1567	18.4433	15.3067	20.3133	16.9533	20.08	pleC	hypothetical protein, partial [Xanthobacter sp. 126]	K07716
GE00862	51.0033	39.9367	23.69	28.5933	32.0033	32.1233	nifA	ATPase AAA [Xanthobacter sp. 126]	K02584
GE00880	98.7967	37.79	49.0467	37.3267	39.8033	44.1933	rpoN	RNA polymerase sigma54 factor [Xanthobacter sp. 126]	K03092
GE00919	16.7967	7.63667	6.62667	5.82	9.25	7.62	SACOL0426	acetyl-CoA acetyltransferase [Xanthobacter autotrophicus]	K00626
GE00948	68.3367	63.4167	26.7967	44.1167	43.3333	41.9367	RSKD131_2362	malyl-CoA thiolesterase [Xanthobacter sp. 91]	K01644
GE00963	9.05667	9.66	8.99333	8.2	13.4933	6.57667	phoN	acid phosphatase [Kaistia granuli]	K09474
GE00992	259.897	421.483	328.367	449.36	539.583	432.837	puuA	glutamine synthetase [Xanthobacter autotrophicus]	K01915
GE01065	9.37	4	6.65333	3.45667	4.96333	5.54333	fadA	acetyl-CoA acetyltransferase [Xanthobacter sp. 126]	K00626
GE01095	39.4133	26.39	30.0133	28.2833	33.6533	30.15	luxO	two component, sigma54 specific, transcriptional regulator, Fis family [Xanthobacter autotrophicus Py2]	K10912
GE01118	29.9833	8.07333	1.17667	1.20333	77.9033	47.3567	hoxK	uptake hydrogenase small subunit [Xanthobacter sp. 126]	K06282
GE01119	13.6733	9.20667	2.11333	3.01333	80.3367	63.2767	hoxL	hydrogenase 2 large subunit [Xanthobacter autotrophicus]	K06281
GE01120	5.64667	5.73667	0.426667	1.19	31.92	26.04	hupZ	Ni/Fe hydrogenase [Xanthobacter autotrophicus]	K03620
GE01129	7.75	12.4667	7.13667	8.66333	120.063	86.6367	hupR1	chemotaxis protein CheY [Xanthobacter autotrophicus]	K19641
GE01176	89.27	84.11	58.1233	57.2133	49.4267	59.9633	bktB	acetyl-CoA acetyltransferase [Xanthobacter sp. 126]	K00626
GE01245	138.377	42.3367	38.8867	35.36	36.4633	40.62	phoB	MULTISPECIES: chemotaxis protein CheY [Xanthobacter]	K07657
GE01250	767.753	234.443	116.513	173.777	160.473	185.54	pstS	phosphate ABC transporter substrate-binding protein [Bosea sp. 117]	K02040
GE01251	21.4567	15	13.8	9.96	12.5933	12.9667	phoR	histidine kinase, partial [Xanthobacter sp. 91]	K07636
GE01276	109.75	60.4167	59.2867	51.1267	60.71	69.3633	RPA0591	metal dependent phosphohydrolase [Xanthobacter autotrophicus Py2]	K00990
GE01313	119.84	103.75	107.16	85.9533	102.65	106.093	tmoS	PAS/PAC sensor signal transduction histidine kinase [Xanthobacter autotrophicus]	K19661
GE01315	38.5167	19.6033	22.83	18.4867	22.0233	19.2033	--	nickel-dependent hydrogenase large subunit [Xanthobacter autotrophicus]	K06281
GE01352	66.17	52.94	61.8167	48.5367	49.8167	51.4033	regA	chemotaxis protein CheY [Xanthobacter autotrophicus]	K15012
GE01353	25.8733	10.86	9.99667	8.94667	12.85	13.6033	RSP_1520	ATPase [Xanthobacter autotrophicus]	K15011
GE01466	98.7167	48.6567	45.9233	47.0233	46.01	58.2433	fixJ	chemotaxis protein CheY [Xanthobacter autotrophicus]	K14987
GE01467	45.9333	20.5933	19.82	23.0333	19.5133	25.5433	fixL	histidine kinase [Xanthobacter autotrophicus]	K14986
GE01468	3285.23	4827.37	4050.18	3218.35	5968.2	4790.68	fixK	putative transcriptional regulator, Crp/Fnr family [Xanthobacter autotrophicus Py2]	K15861
GE01493	72.2533	18.78	18.56	17.32	24.8567	25.0067	wecB	UDP-N-acetylglucosamine 2-epimerase [Xanthobacter sp. 91]	K01791
GE01526	263.737	108.857	169.127	143.917	244.97	282.077	--	cytochrome C [Xanthobacter autotrophicus]	K08738
GE01652	118.783	211.94	151.543	219.02	328.653	228.64	sigR	RNA polymerase sigma factor [Xanthobacter autotrophicus]	K03088
GE01674	449.377	275.593	173.757	226.06	248.673	261.873	Xaut_0001	chromosomal replication initiator protein DnaA [Xanthobacter autotrophicus]	K02313
GE01785	72.3967	29.1967	28.43	20.3433	93.3367	48.8467	Atu3298	C4-dicarboxylate ABC transporter [Xanthobacter autotrophicus]	K11103
GE01786	1.08	0.273333	0.001	1.56	0.27	0.376667	--	hypothetical protein [Chitinophagaceae bacterium JGI 0001002-J12]	K11103
GE01787	0.001	0.001	0.001	0.001	0.001	0.001	--	-	K11103
GE01788	16.3367	7.43333	8.45333	5.99333	7.29667	8.32333	dctB	histidine kinase [Xanthobacter autotrophicus]	K10125
GE01789	13.6467	7.16333	9.56	7.02	5.68667	7.19667	dctD	Fis family transcriptional regulator [Xanthobacter autotrophicus]	K10126
GE01876	3.11667	0.81	0.49	0.336667	0.666667	0.001	--	secretion HlyD domain protein [Burkholderia pseudomallei]	K07799
GE02061	41.3533	31.7133	26.9967	30.3467	26.56	26.7333	citE	hypothetical protein [Corynebacterium propinquum]	K01644
GE02084	2.46333	0.89	1.22667	2.49667	1.57	1.47333	--	acetyl-CoA acetyltransferase [Bradyrhizobium sp. JGI 0001002-A22]	K00626
GE02130	11.67	2.82333	2.35333	1.28667	1.14667	1.69	--	acetyl-CoA acetyltransferase [Achromobacter xylosoxidans]	K00626
GE02207	92.0367	47.14	39.0633	39.0733	44.8	58.5933	cssR	MFS transporter [Xanthobacter autotrophicus]	K13589
GE02251	58.1667	25.6067	16.46	20.22	23.8067	23.37	petR	chemotaxis protein CheY [Xanthobacter autotrophicus]	K07659
GE02252	124.94	31.1267	30.86	25.5333	37.05	29.6	envZ	integral membrane sensor signal transduction histidine kinase [Xanthobacter autotrophicus Py2]	K07638
GE02266	906.11	372.973	244.747	340.053	502.973	437.473	cycM	cytochrome C [Azorhizobium doebereinerae]	K08738
GE02315	312.923	214.7	151.21	208.84	291.763	278.223	petA	ubiquinol-cytochrome C reductase [Xanthobacter autotrophicus]	K00411
GE02316	662.967	461.577	356.34	491.253	586.967	568.537	fbcH	cytochrome C [Afipia sp. 1NLS2]	K00410
GE02455	5.55333	1.33333	2.33333	2.46333	2.68333	4.02	Rsph17025_0082	aldolase [Inquilinus limosus]	K01644
GE02511	5.39333	6.89	3.64667	6.39	4.00333	6.57667	fadA	acetyl-CoA acetyltransferase [Haematobacter massiliensis]	K00626
GE02573	2.29333	1.86667	2.03333	2.00667	1.34333	2.74667	paaJ	acetyl-CoA acetyltransferase [Pseudomonas sp. 12M76_air]	K00626
GE02576	31.7233	4.13333	3.8	3.81667	3.53	2.87667	ifcA	hypothetical protein [Azospirillum brasilense]	K00244
GE02578	19.0633	2.95333	2.40333	2.57333	1.41667	1.66333	ifcA	hypothetical protein, partial [Azospirillum brasilense]	K00244
GE02625	1.97	1.12	1.08	1.38333	0.85	0.436667	HI_0050	TRAP-type C4-dicarboxylate transport system, large permease component [Pantoea sp. AS-PWVM4]	K11690
GE02812	430.18	384.78	251.617	320.697	386.033	350.463	chvI	transcriptional regulator [Xanthobacter sp. 91]	K14981
GE02813	123.11	45.9767	34.7933	33.1567	46.87	43.5667	chvG	histidine kinase, partial [Xanthobacter sp. 91]	K14980
GE02906	14.9367	14.47	18.9133	15.21	10.9533	14.3467	MW0330	hypothetical protein [Xanthobacter sp. 91]	K00626
GE02916	32.86	26.5867	21.38	21.5767	26.1467	24.97	puuA	glutamine synthetase [Xanthobacter autotrophicus]	K01915
GE02923	7.96333	4.39	5.17667	7.60667	7.65	3.62	kdpE	Fis family transcriptional regulator [Xanthobacter autotrophicus]	K07667
GE02924	20.1267	11.7533	12.3	11.3533	9.12667	14.2667	kdpD	histidine kinase [Xanthobacter autotrophicus]	K07646
GE02925	14.9167	11.3267	8.74667	7.94	9.62	9.25667	Xaut_3237	ATPase [Xanthobacter autotrophicus]	K01548
GE02926	9.99667	11.4033	5.94	9.26667	8.93667	8.05333	Atu3789	potassium-transporting ATPase subunit B [Xanthobacter autotrophicus]	K01547
GE02928	16.1967	20.22	10.2233	18.6167	17.65	15.48	bll6779	ATPase [Xanthobacter autotrophicus]	K01546
GE03021	37.6433	33.56	26.3167	27.3267	31.8467	30.8433	vanX	peptidase M15D vanX D-ala-D-ala dipeptidase [Xanthobacter autotrophicus Py2]	K08641
GE03087	83.3833	26.9333	28.9833	23.1267	27.42	24.3667	--	histidine kinase [Methyloferula stellata]	K13924
GE03112	8.38333	4.52	5.71667	5.60667	5.34667	5.82667	PBPRA1997	malate dehydrogenase [Xanthobacter sp. 91]	K00027
GE03198	8.76333	1.17667	4.01	0.896667	1.24	0.483333	bktB	3-ketoacyl-CoA thiolase [Massilia niastensis]	K00626
GE03205	7.64333	1.83	1.69	1.15333	1.01667	1.49667	qseC	histidine kinase [Xanthobacter sp. 126]	K07645
GE03297	187.183	235.567	180.44	208.237	173.31	193.97	CKO_00187	MULTISPECIES: acetyl-CoA acetyltransferase [Xanthobacter]	K00626
GE03345	99.49	74.1367	34.9333	64.4267	47.88	51.0133	cydB	cytochrome D ubiquinol oxidase subunit II [Xanthobacter autotrophicus]	K00426
GE03346	198.957	124.71	75.8967	120.42	90.38	116.667	cydA	cytochrome D ubiquinol oxidase subunit I [Xanthobacter sp. 91]	K00425
GE03351	8.51667	5.55333	5.16333	4.03333	5.16333	4.94667	rssA	integral membrane sensor signal transduction histidine kinase [Xanthobacter autotrophicus Py2]	K07649
GE03352	17.27	11.4867	7.91667	12.63	12.94	15.3	tctD	transcriptional regulator [Xanthobacter autotrophicus]	K07774
GE03531	6.35667	8.7	6.47333	4.41333	8.83667	10.2567	sigK	RNA polymerase, sigma-24 subunit, ECF subfamily [Xanthobacter autotrophicus Py2]	K03088
GE03533	730.343	1179.89	847.753	1155.57	1141.95	1228.94	ctrA	chemotaxis protein CheY [Xanthobacter autotrophicus]	K13584
GE03534	17.6767	13.16	8.28333	11.1467	13.5267	12.5567	--	conserved hypothetical protein [Xanthobacter autotrophicus Py2]	K13588
GE03587	70.6133	84.5267	63.8267	81.06	79.6067	73.6433	htrA	serine protease [Xanthobacter sp. 126]	K04771
GE03679	34.4067	39.8433	24.8067	35.3533	38.8967	30.2533	thlA	acetyl-CoA acetyltransferase [Xanthobacter autotrophicus]	K00626
GE03692	21	8.62	6.77	4.48667	4.75	5.44667	--	triphosphoribosyl-dephospho-CoA synthase [Xanthobacter sp. 91]	K05966
GE03841	216.073	93.65	64.67	61.6267	67.25	66.5733	ntrC	nitrogen metabolism transcriptional regulator, NtrC, Fis Family [Xanthobacter autotrophicus Py2]	K07712
GE03879	5.58	7.74	4.92	12.52	8.09667	10.3	divK	response regulator receiver protein [Xanthobacter autotrophicus Py2]	K11443
GE03967	78.87	14.36	18.6367	10.18	21.3933	19.64	ctrA	sugar transporter [Xanthobacter sp. 91]	K01991
GE04024	1321.58	1253.41	910.2	1113.94	1058.93	1058.56	glnA	MULTISPECIES: glutamine synthetase [Xanthobacter]	K01915
GE04025	396.5	333.43	217.94	164.113	274.97	229.66	glnB	MULTISPECIES: nitrogen regulatory protein P-II 1 [Xanthobacter]	K04751
GE04158	396.74	393.11	365.45	411.96	535.43	504.283	bexD	sugar transporter [Xanthobacter autotrophicus]	K01991
GE04187	225.643	79.3433	65.3	55.83	58.27	65.0167	ntrX	ATPase AAA [Xanthobacter autotrophicus]	K13599
GE04188	185.72	36.6967	35.83	25.82	33.88	33.22	ntrY	ATPase [Xanthobacter autotrophicus]	K13598
GE04235	27.71	13.2067	8.48333	9.14333	10.6033	14.3467	Xaut_4338	heme A synthase [Xanthobacter autotrophicus]	K02259
GE04307	64.0533	34.58	18.41	21.6733	25.1267	21.2733	PAJ_1808	RND transporter [Xanthobacter autotrophicus]	K07799
GE04330	5.38	6.69333	7.73667	8.76	6.05667	7.63	R00370	hypothetical protein [Xanthobacter sp. 126]	K03088
GE04417	3.44	1.09333	1.12	1.70667	1.7	1.59	--	acetyl-CoA acetyltransferase [Azorhizobium doebereinerae]	K00626
GE04512	2.49667	2.31	1.16	1.93333	2.67	3.76667	sigM	RNA polymerase sigma factor [Xanthobacter sp. 126]	K03088
GE04583	226.307	229.873	252.363	240.477	269.017	319.247	bepC	channel protein TolC [Xanthobacter autotrophicus]	K12340
GE04623	716.89	282.66	248.55	277.1	527.253	460.86	cycA	cytochrome C [Xanthobacter autotrophicus]	K08738
GE04639	0.493333	0.6	0.28	0.35	0.001	0.233333	citE	citrate lyase subunit beta [Ramlibacter tataouinensis]	K01644
GE04807	39.5333	33.6767	30.9067	39.7633	44.4233	38.81	PSPPH_2483	multi-sensor hybrid histidine kinase [Xanthobacter autotrophicus Py2]	K13587
GE04898	11.1667	8.65667	4.84333	8.24667	10.28	19.05	moxY	hypothetical protein, partial [Xanthobacter sp. 126]	K07675
GE04945	10.0867	38.8033	25.15	74.5067	93.96	114.133	bll0830	chromosomal replication initiator protein DnaA, partial [Bradyrhizobium elkanii]	K02313
GE05030	83.3867	91.4467	103.253	96.45	127.18	134.59	pleC	PAS/PAC sensor signal transduction histidine kinase [Xanthobacter autotrophicus Py2]	K07716
GE05037	424.09	161.873	84.7033	87.3467	56.0133	78.13	htrA	protease Do [Xanthobacter autotrophicus Py2]	K04771
GE05111	4.22	2.90333	1.52667	0.86	2.04	2.35	--	hypothetical protein [Ancylobacter sp. FA202]	K07165
GE05112	1.55667	2.38	0.626667	1.39	1.16	0.933333	--	hypothetical protein [Ensifer adhaerens]	K07165
GE05113	12.3333	2.23667	2.66667	2.93333	2.12667	4.10667	fecI	RNA polymerase sigma factor [Shinella sp. DD12]	K03088
GE05144	23.6	34.6167	18.4267	32.8033	32.1267	29.7933	glsA2	cyclic nucleotide-binding protein [Xanthobacter autotrophicus Py2]	K01425
GE05169	42.5	40.5667	32.17	60.2367	211.57	73.3633	narG	nitrate reductase [Xanthobacter sp. 126]	K00370
GE05170	54.3967	37.62	31.9667	65.5567	228.973	73.12	narH	nitrate reductase [Xanthobacter sp. 126]	K00371
GE05171	18.8267	11.3467	6.18	16.1867	52.9867	23.5433	narJ	Nitrate reductase molybdenum cofactor assembly chaperone NarJ [Hyphomicrobium sp. MC1]	K00373
GE05172	15.75	7.06333	4.47667	23.81	50.2833	23.4567	narI	nitrate reductase [Xanthobacter sp. 126]	K00374
GE05243	62.1967	27.6567	21.3467	20.6067	26.0267	26.6833	R01002	integral membrane sensor signal transduction histidine kinase [Xanthobacter autotrophicus Py2]	K11357
GE05267	11.5167	7.53333	4.88667	4.40333	3.90667	4.04	--	hypothetical protein [Xanthobacter sp. 91]	K01467
GE05373	610.647	1416.59	924.537	1812.1	1825.57	1651.83	phaA	acetyl-CoA acetyltransferase [Xanthobacter autotrophicus]	K00626
GE05401	21.4367	36.6767	19.84	23.4967	29.7133	28.3933	Ava_0966	glutaminase [Xanthobacter autotrophicus]	K01425
GE05428	22.93	8.2	17.2733	13.0433	10.4533	9.98333	rpoE	RNA polymerase, sigma-24 subunit, ECF subfamily [Xanthobacter autotrophicus Py2]	K03088
GE05467	1.39333	0.876667	0.28	0.6	0.57	0.393333	cydA	cytochrome D ubiquinol oxidase subunit I [Starkeya novella]	K00425
GE05468	3.15	1.14667	1.35333	1.19667	0.65	1.16333	cydB	cytochrome D ubiquinol oxidase subunit II [Ancylobacter sp. FA202]	K00426
GE05668	11.8833	9.31	7.67	6.93333	11.0933	8.03667	siaT	C4-dicarboxylate ABC transporter permease [Burkholderia caribensis]	K11690
GE05759	3.16	1.78	2.63	1.84	2.24	1.06	DR_1240	aldolase [Roseovarius sp. 217]	K01644
GE05812	28.0667	8.42333	7.54667	8.55667	13.4733	11.53	citE	aldolase [Sinorhizobium fredii]	K01644
GE05843	25.7233	26.38	15.9333	18.6333	30.1767	23.66	NGR_a02470	membrane protein [Azoarcus toluclasticus]	K11690
GE05849	58.94	14.8667	17.08	12.8333	14.9267	15.0467	DR_1240	aldolase [Pseudomonas azotifigens]	K01644
GE05974	0.843333	0.001	0.001	0.001	0.001	0.001	--	-	K07787
GE06156	6.89667	4.05333	1.39667	2.63667	6.36667	3.86	RPD_0001	chromosomal replication initiator protein DnaA [Methylocapsa aurea]	K02313
GE01870	14.1433	10.8067	12.35	11.8433	10.5733	13.4567	ompR	chemotaxis protein CheY [Azorhizobium doebereinerae]	-
GE00676	116.24	82.77	59.6967	81.5733	101.51	98.5367	bepF	hemolysin secretion protein D [Xanthobacter sp. 126]	-
GE01337	240.423	54.2067	15.8633	24.6933	23.8667	18.89	bepF	hemolysin secretion protein D [Xanthobacter autotrophicus]	-
GE02055	20.6033	6.64333	7.07333	5.89	4.35667	6.48667	qseB	transcriptional regulator [Xanthobacter sp. 91]	-
GE03206	7.24	1.54667	1.74333	1.20333	0.573333	0.483333	qseB	transcriptional regulator [Xanthobacter sp. 126]	-
GE01162	4.72	2.51	2.00333	2.51667	2.57667	3.66	mdcB	triphosphoribosyl-dephospho-CoA synthase MdcB [Starkeya novella DSM 506]	-
GE05246	67.48	98.9167	57.0067	84.2967	96.19	83.3033	dme	malic enzyme [Azorhizobium caulinodans]	K00029
GE01992	34.7533	28.5333	23.3967	19.24	20.4633	23.9467	uhpC	major facilitator superfamily MFS_1 [Xanthobacter autotrophicus Py2]	-
GE01887	6.19667	2	2.06667	2.28	2.55333	3.38	zraS	histidine kinase [Xanthobacter sp. 126]	-
GE01314	89.4033	51.54	68.7133	46.15	54.8467	61.8833	--	NADH ubiquinone oxidoreductase, 20 kDa subunit [Xanthobacter autotrophicus]	-
GE00254	213.75	100.9	124.587	111.417	143.35	140.983	PA1727	MULTISPECIES: histidine kinase [Xanthobacter]	-
GE04746	40.2767	55.5233	48.5333	55.95	56.39	58.0867	gltI	extracellular solute-binding protein family 3 [Xanthobacter autotrophicus Py2]	-
GE00971	108.513	54.12	55.7033	47.25	49.72	54.0433	wza	sugar transporter [Xanthobacter sp. 91]	-
GE00135	4.51	1.90667	1.02333	1.13	2.54667	1.97	chvG	hypothetical protein [Methylocystis sp. LW5]	-
GE04719	11.26	24.03	19.26	17.8533	19.07	17.34	BP0148	ABC transporter substrate-binding protein [Xanthobacter sp. 126]	-

## Sheet: DEGs
Gene ID	T0C_fpkm	T0D_fpkm	T1C_fpkm	T1D_fpkm	T2C_fpkm	T2D_fpkm	Gene name of Nr protein database annotation	Description	KEGG ID
GE00667	2557.16	1049.83	1287.19	2635.72	2837.7	2195.62	ccoP	cytochrome CBB3 [Xanthobacter autotrophicus]	K00406
GE00668	52.28	25.4767	25.8133	58.3433	51.6967	45.5433	ccoQ	cytochrome oxidase [Xanthobacter autotrophicus]	K00407
GE00669	1651.45	918.14	1007.56	2074.12	2489.63	1856.41	ccoO	peptidase S41 [Xanthobacter sp. 91]	K00405
GE00670	1879.64	1508.15	1257.17	2958.18	3445.28	2680.36	ccoN	cytochrome C oxidase [Xanthobacter sp. 91]	K00404
GE00675	113.93	53.63	38.42	41.5133	49.4333	44.8567	bepE	transporter [Xanthobacter autotrophicus]	K03296
GE00676	116.24	82.77	59.6967	81.5733	101.51	98.5367	bepF	hemolysin secretion protein D [Xanthobacter sp. 126]	K07799
GE00992	259.897	421.483	328.367	449.36	539.583	432.837	puuA	glutamine synthetase [Xanthobacter autotrophicus]	K01915
GE01118	29.9833	8.07333	1.17667	1.20333	77.9033	47.3567	hoxK	uptake hydrogenase small subunit [Xanthobacter sp. 126]	K06282
GE01119	13.6733	9.20667	2.11333	3.01333	80.3367	63.2767	hoxL	hydrogenase 2 large subunit [Xanthobacter autotrophicus]	K06281
GE01120	5.64667	5.73667	0.426667	1.19	31.92	26.04	hupZ	Ni/Fe hydrogenase [Xanthobacter autotrophicus]	K03620
GE01121	12.18	11.0767	7.86333	6.84667	166.307	34.29	hupD	hydrogenase expression protein [Xanthobacter autotrophicus]	K03605
GE01122	5.84	5.34667	3.85667	3.42	87.24	28.8133	hupF	hydrogenase [Xanthobacter autotrophicus]	-
GE01123	5.97667	5.72667	2.45	4.65	103.377	27.37	hupG	hydrogenase [Xanthobacter autotrophicus]	-
GE01124	8.03	21.0267	6.11333	9.02	262.49	90.68	hupH	hydrogenase accessory protein HypB [Xanthobacter sp. 91]	K03618
GE01125	14.7967	23.4533	6.46	10.3167	294.483	131.983	hupJ	rubredoxin [Xanthobacter sp. 126]	-
GE01126	6.45333	10.3967	2.16	3.66	66.1567	37.4367	hupK	putative hydrogenase expression/formation protein HupK [Xanthobacter autotrophicus]	-
GE01127	4.02	8.48	5.26	3.28667	48.5167	42.37	hypA	hydrogenase nickel incorporation protein HypA [Xanthobacter sp. 91]	K04651
GE01128	3.46667	8.05	5.45	8.48667	92.5933	58.1267	hypB	hydrogenase nickel incorporation protein HypB [Xanthobacter sp. 91]	K04652
GE01129	7.75	12.4667	7.13667	8.66333	120.063	86.6367	hupR1	chemotaxis protein CheY [Xanthobacter autotrophicus]	K19641
GE01130	15.1067	19.63	17.0667	16.54	167.337	126.953	hypC	hydrogenase assembly protein HupF [Xanthobacter autotrophicus]	K04653
GE01131	13.9333	17.04	6.31333	12.2067	152.807	122.837	hypD	hydrogenase formation protein HypD [Xanthobacter autotrophicus]	K04654
GE01132	0.593333	0.476667	1.42	0.216667	0.663333	0.786667	hypE	-
GE01133	40.6167	55.5267	36.5867	42.2867	173.763	186.177	hupE	protein hupE [Xanthobacter autotrophicus]	K03192
GE01465	520.65	196.843	221.053	244.747	337.153	317.71	fixJ	response regulator receiver protein [Xanthobacter autotrophicus]	-
GE01466	98.7167	48.6567	45.9233	47.0233	46.01	58.2433	fixJ	chemotaxis protein CheY [Xanthobacter autotrophicus]	K14987
GE01467	45.9333	20.5933	19.82	23.0333	19.5133	25.5433	fixL	histidine kinase [Xanthobacter autotrophicus]	K14986
GE01468	3285.23	4827.37	4050.18	3218.35	5968.2	4790.68	fixK	putative transcriptional regulator, Crp/Fnr family [Xanthobacter autotrophicus Py2]	K15861
GE01652	118.783	211.94	151.543	219.02	328.653	228.64	sigR	RNA polymerase sigma factor [Xanthobacter autotrophicus]	K03088
GE02266	906.11	372.973	244.747	340.053	502.973	437.473	cycM	cytochrome C [Azorhizobium doebereinerae]	K08738
GE02315	312.923	214.7	151.21	208.84	291.763	278.223	petA	ubiquinol-cytochrome C reductase [Xanthobacter autotrophicus]	K00411
GE02316	662.967	461.577	356.34	491.253	586.967	568.537	petB	cytochrome C [Afipia sp. 1NLS2]	K00410
GE03297	187.183	235.567	180.44	208.237	173.31	193.97	atoB	MULTISPECIES: acetyl-CoA acetyltransferase [Xanthobacter]	K00626
GE03531	6.35667	8.7	6.47333	4.41333	8.83667	10.2567	sigK	RNA polymerase, sigma-24 subunit, ECF subfamily [Xanthobacter autotrophicus Py2]	K03088
GE03533	730.343	1179.89	847.753	1155.57	1141.95	1228.94	ctrA	chemotaxis protein CheY [Xanthobacter autotrophicus]	K13584
GE04158	396.74	393.11	365.45	411.96	535.43	504.283	gfcE	polysaccharide export protein	K01991
GE04623	716.89	282.66	248.55	277.1	527.253	460.86	cycA	cytochrome C [Xanthobacter autotrophicus]	K08738
GE04746	40.2767	55.5233	48.5333	55.95	56.39	58.0867	gltI	extracellular solute-binding protein family 3 [Xanthobacter autotrophicus Py2]	K10001
GE04945	10.0867	38.8033	25.15	74.5067	93.96	114.133	dnaA	chromosomal replication initiator protein DnaA, partial [Bradyrhizobium elkanii]	K02313
GE05168	18.3767	36.4433	40.53	62.93	181.407	75.0067	narK	MFS transporter [Xanthobacter sp. 91]	K02575
GE05169	42.5	40.5667	32.17	60.2367	211.57	73.3633	narG	nitrate reductase [Xanthobacter sp. 126]	K00370
GE05170	54.3967	37.62	31.9667	65.5567	228.973	73.12	narH	nitrate reductase [Xanthobacter sp. 126]	K00371
GE05171	18.8267	11.3467	6.18	16.1867	52.9867	23.5433	narJ	Nitrate reductase molybdenum cofactor assembly chaperone NarJ [Hyphomicrobium sp. MC1]	K00373
GE05172	15.75	7.06333	4.47667	23.81	50.2833	23.4567	narI	nitrate reductase [Xanthobacter sp. 126]	K00374
GE05245	161.243	183.093	175.267	182.2	205.787	222.16	dme	malic enzyme [Xanthobacter autotrophicus]	K00029
GE05246	67.48	98.9167	57.0067	84.2967	96.19	83.3033	dme	malic enzyme [Azorhizobium caulinodans]	K00029
GE05373	610.647	1416.59	924.537	1812.1	1825.57	1651.83	phaA	acetyl-CoA acetyltransferase [Xanthobacter autotrophicus]	K00626
GE05374	1412.26	1633.87	1494.76	2934.51	2593.15	2310.97	phbB	acetoacetyl-CoA reductase [Xanthobacter autotrophicus]	K00023
