# Supplementary material for: Adaption and Degradation Strategies of Methylotrophic 1,4-Dioxane Degrading Strain Xanthobacter sp. YN2 Revealed by Transcriptome-Scale Analysis
Source: Int J Mol Sci. 2021 Sep 28;22(19):10435. doi: 10.3390/ijms221910435 (PMC8508750; doi:10.3390/ijms221910435)
Supplement: Supplementary file 1 [file ijms-22-10435-s001.zip › Table S7 Expression of genes related to chemotaxis.xlsx]

## Sheet: All genes related
Gene ID	T0C_fpkm	T0D_fpkm	T1C_fpkm	T1D_fpkm	T2C_fpkm	T2D_fpkm	Gene name of Nr protein database annotation	Description	KEGG ID
GE00134	7.06	1.16	1.50333	2.91667	5.02333	2.88667	phoB	chemotaxis protein CheY [Methylocystis sp. LW5]	K07668
GE00204	35.5033	20.7767	29.67	23.0967	21.5533	24.7033	cheR3	chemotaxis protein CheR [Xanthobacter sp. 91]	K00575
GE00702	9.65	14.6433	18.8733	29.89	36.37	21.6567	rcp1	chemotaxis protein CheY [Xanthobacter autotrophicus]	K11355
GE00703	15.4133	16.14	18.2767	23.0033	35.93	20.0167	pdtaS	chemotaxis protein CheY [Xanthobacter sp. 91]	K00936
GE00799	3.41333	2.3	1.00667	0.983333	0.953333	1.31667	cheY	chemotaxis protein CheY [Xanthobacter autotrophicus]	-
GE01129	7.75	12.4667	7.13667	8.66333	120.063	86.6367	hupR1	chemotaxis protein CheY [Xanthobacter autotrophicus]	K19641
GE01245	138.377	42.3367	38.8867	35.36	36.4633	40.62	phoB	MULTISPECIES: chemotaxis protein CheY [Xanthobacter]	K07657
GE01352	66.17	52.94	61.8167	48.5367	49.8167	51.4033	regA	chemotaxis protein CheY [Xanthobacter autotrophicus]	K15012
GE01466	98.7167	48.6567	45.9233	47.0233	46.01	58.2433	fixJ	chemotaxis protein CheY [Xanthobacter autotrophicus]	K14987
GE01655	246.147	408.453	267.553	414.943	520.893	420.01	phyR	chemotaxis protein CheY [Xanthobacter autotrophicus]	-
GE01870	14.1433	10.8067	12.35	11.8433	10.5733	13.4567	ompR	chemotaxis protein CheY [Azorhizobium doebereinerae]	K07659
GE01879	12.3633	11.7633	7.97333	10.13	11.08	11.74	nodW	chemotaxis protein CheY [Starkeya novella]	-
GE02251	58.1667	25.6067	16.46	20.22	23.8067	23.37	petR	chemotaxis protein CheY [Xanthobacter autotrophicus]	K07659
GE03533	730.343	1179.89	847.753	1155.57	1141.95	1228.94	ctrA	chemotaxis protein CheY [Xanthobacter autotrophicus]	K13584
GE05436	49.5633	32.3233	21.5133	25.8733	35.4467	31.1533	pdtaR	MULTISPECIES: chemotaxis protein CheY [Xanthobacter]	K22010
GE03280	49.49	59.2967	70.4433	63.3833	42.1033	57.3067	--	flagellar basal body P-ring biosynthesis protein FlgA [Xanthobacter sp. 91]	-
GE03532	99.39	105.423	81.5367	102.49	132.123	130.697	--	flagellar export FliJ [Xanthobacter autotrophicus Py2]	-
GE05591	46.95	58.3667	35.2233	53.1267	51.15	56.5367	--	flagellar motor protein MotA [Xanthobacter autotrophicus]	-
GE05578	21.9667	40.7033	58.9833	50.3933	26.84	31.6967	rbsB	LacI family transcriptional regulator [Xanthobacter sp. 126]	K10439
GE00255	139.853	56.2567	60.4433	45.8967	76.1733	61.7367	cheB2	hypothetical protein, partial [Xanthobacter sp. 91]	K03412
GE05592	20.9733	18.17	17.6467	18.5533	21.8733	19.87	ytxE	hypothetical protein [Xanthobacter autotrophicus]	K02557
GE04298	43.8867	7.40333	5.55667	5.77333	4.43333	5.58	hbpA	hypothetical protein [Afipia sp. P52-10]	-

## Sheet: DEGs
Gene ID	T0C_fpkm	T0D_fpkm	T1C_fpkm	T1D_fpkm	T2C_fpkm	T2D_fpkm	Gene name of Nr protein database annotation	Description	KEGG ID
GE01129	7.75	12.4667	7.13667	8.66333	120.063	86.6367	hupR1	chemotaxis protein CheY [Xanthobacter autotrophicus]	K19641
GE01655	246.147	408.453	267.553	414.943	520.893	420.01	phyR	chemotaxis protein CheY [Xanthobacter autotrophicus]	-
GE03280	49.49	59.2967	70.4433	63.3833	42.1033	57.3067	--	flagellar basal body P-ring biosynthesis protein FlgA [Xanthobacter sp. 91]	-
GE03532	99.39	105.423	81.5367	102.49	132.123	130.697	--	flagellar export FliJ [Xanthobacter autotrophicus Py2]	-
GE03533	730.343	1179.89	847.753	1155.57	1141.95	1228.94	ctrA	chemotaxis protein CheY [Xanthobacter autotrophicus]	K13584
GE05578	21.9667	40.7033	58.9833	50.3933	26.84	31.6967	rbsB	LacI family transcriptional regulator [Xanthobacter sp. 126]	K10439
