# Supplementary material for: Adaption and Degradation Strategies of Methylotrophic 1,4-Dioxane Degrading Strain Xanthobacter sp. YN2 Revealed by Transcriptome-Scale Analysis
Source: Int J Mol Sci. 2021 Sep 28;22(19):10435. doi: 10.3390/ijms221910435 (PMC8508750; doi:10.3390/ijms221910435)
Supplement: Supplementary file 1 [file ijms-22-10435-s001.zip › Table S8 DEGs with FPKM higher than 100.xlsx]

## Sheet: Sheet3
Gene ID	T0C_fpkm	T0D_fpkm	T1C_fpkm	T1D_fpkm	T2C_fpkm	T2D_fpkm	Gene name of Nr protein database annotation	Description
GE06014	92903.4	124376	141475	134918	124566	125156	adh	alcohol dehydrogenase [Pectobacterium carotovorum]
GE06015	58200.7	87586.9	106767	102083	101278	90722.4	vgb	gluconolactonase [Amycolatopsis thermoflava]
GE02041	25588.9	26602.7	36878.7	31745.8	33171.3	27755.4	tmoC	toluene-4-monooxygenase system protein C [Bradyrhizobium oligotrophicum]
GE06234	25588.9	26602.7	36878.7	31745.8	33171.3	27755.4	tmoC	toluene-4-monooxygenase system protein C [Bradyrhizobium oligotrophicum]
GE02043	25112.9	32982.7	40887.3	40775.8	32053.5	34881.8	tmoA	Toluene-4-monooxygenase system protein A [Bradyrhizobium sp. ORS 375]
GE06236	25112.9	32982.7	40887.3	40775.8	32053.5	34881.8	tmoA	Toluene-4-monooxygenase system protein A [Bradyrhizobium sp. ORS 375]
GE02040	17302.1	18833.4	26134.7	24258	23505.1	21478	tmoD	Toluene-4-monooxygenase system protein D [Bradyrhizobium sp. ORS 375]
GE06233	17302.1	18833.4	26134.7	24258	23505.1	21478	tmoD	Toluene-4-monooxygenase system protein D [Bradyrhizobium sp. ORS 375]
GE02965	8015.74	14611.7	12429.4	12422.3	13063.5	15557.7	aldA	aldehyde dehydrogenase [Xanthobacter sp. 126]
GE02039	7941.27	9316.87	13017.2	13034	12114.1	11442.1	tmoE	toluene hydroxylase [Bradyrhizobium sp. BTAi1]
GE06232	7941.27	9316.87	13017.2	13034	12114.1	11442.1	tmoE	toluene hydroxylase [Bradyrhizobium sp. BTAi1]
GE01937	7863.88	12557.7	11093.6	12163.1	12276.2	13607.1	--	hypothetical protein [Xanthobacter sp. 126]
GE02042	5570.95	6841.5	9592.94	8623.14	7811.02	7135.71	tmoB	Toluene-4-monooxygenase system protein B [Bradyrhizobium sp. ORS 375]
GE06235	5570.95	6841.5	9592.94	8623.14	7811.02	7135.71	tmoB	Toluene-4-monooxygenase system protein B [Bradyrhizobium sp. ORS 375]
GE03857	5146.16	9946.22	8551.31	9433.5	6282.31	9238.44	NGR_a03720	porin [Xanthobacter autotrophicus]
GE02036	4434.97	5468.63	7549.79	7710.64	6660.78	6632.25	ybdR	alcohol dehydrogenase [Kyrpidia tusciae]
GE06229	4434.97	5468.63	7549.79	7710.64	6660.78	6632.25	ybdR	alcohol dehydrogenase [Kyrpidia tusciae]
GE05990	4314.12	28811.5	29601.6	25125.6	21985.7	23181	glcD	FAD-linked oxidase [Paracoccus halophilus]
GE05998	4242.56	26184.3	33572.9	27251.8	20877	23660.5	--	ABC transporter substrate-binding protein [Paracoccus halophilus]
GE01468	3285.23	4827.37	4050.18	3218.35	5968.2	4790.68	fixK	putative transcriptional regulator, Crp/Fnr family [Xanthobacter autotrophicus Py2]
GE00670	1879.64	1508.15	1257.17	2958.18	3445.28	2680.36	fixN	cytochrome C oxidase [Xanthobacter sp. 91]
GE00669	1651.45	918.14	1007.56	2074.12	2489.63	1856.41	--	peptidase S41 [Xanthobacter sp. 91]
GE01514	1624.83	1656.03	973.247	1767.46	3254.05	4053.72	xoxF	methanol dehydrogenase [Xanthobacter sp. 91]
GE05991	1459.35	4665.26	4490.3	4377.89	4679.44	4142.46	aldHT	aldehyde dehydrogenase [Phyllobacterium sp. YR531]
GE05997	1427.16	6698.16	7266.9	6664.29	5972.42	5763.3	yurN	ABC transporter permease [Ochrobactrum anthropi]
GE05374	1412.26	1633.87	1494.76	2934.51	2593.15	2310.97	phbB	acetoacetyl-CoA reductase [Xanthobacter autotrophicus]
GE06053	1398.91	4509.26	2578.45	4626.44	5465.62	4316.2	trbB	conjugal transfer protein TrbB [Bosea sp. 117]
GE05999	1353.37	6923.18	9680.98	7738.12	6262.34	7048.56	RSc1267	glycerol-3-phosphate ABC transporter ATPase [Ochrobactrum anthropi]
GE05989	1190.96	4965.26	5920.76	4245.29	3583.22	3673.51	yfcG	glutathione S-transferase [Paracoccus halophilus]
GE06052	1185.87	5489.3	3133.79	5901.13	6314.29	5051.1	traI	autoinducer synthesis protein [Bosea sp. 117]
GE06057	1116.18	1186.7	1574.39	2067.73	1893.02	1552.62	trbJ	conjugal transfer protein TrbJ [Bosea sp. 117]
GE05669	988.92	876.773	907.39	1082.87	1540.41	1363.72	--	conserved hypothetical protein [Xanthobacter autotrophicus Py2]
GE03038	975.39	859.473	632.03	1667.95	1665.33	1376.62	adh	NADP-dependent alcohol dehydrogenase [Xanthobacter autotrophicus]
GE03420	948.707	1467.46	996.63	1395.79	1138.43	1208.27	--	-
GE05994	927.547	3849.81	3956.52	3509.24	3656.87	3569.13	ald	aldehyde dehydrogenase [Rhodobacter sp. CACIA14H1]
GE02246	872.88	1061.57	893.16	1044.03	928.64	1425.25	perR	MULTISPECIES: Fur family transcriptional regulator [Xanthobacter]
GE00954	848.277	2144.78	1593.15	2709.01	2720.6	2999.18	NGR_a02570	membrane protein [Xanthobacter autotrophicus]
GE05416	837.8	1656.59	977.773	2097.54	2405.14	1991.85	Xaut_1479	acetyl-CoA synthetase [Xanthobacter autotrophicus]
GE04122	833.73	1203.68	653.15	988.717	962.99	990.723	Xaut_3592	MULTISPECIES: Clp protease ATP-binding protein [Xanthobacter]
GE03263	831.37	2365.8	1303.5	2002.68	2410.17	2515.98	proP	major facilitator transporter [Xanthobacter autotrophicus]
GE05995	759.897	3347.48	3325.38	2887.71	2903.21	3066.24	--	glucose-methanol-choline oxidoreductase, partial [Ochrobactrum anthropi]
GE05372	747.387	936.783	820.6	1178.56	1140.73	1047.61	Alvin_0064	polyhydroxyalkanoate synthesis repressor PhaR [Xanthobacter autotrophicus]
GE05996	733.447	3702.52	3328.64	3305.56	3013.68	2925.11	yurM	MULTISPECIES: ABC transporter permease [Afipia]
GE03533	730.343	1179.89	847.753	1155.57	1141.95	1228.94	ctrA	chemotaxis protein CheY [Xanthobacter autotrophicus]
GE01943	719.077	744.687	710.343	786.39	1121.81	1009.69	ybiS	hypothetical protein [Xanthobacter autotrophicus]
GE03873	643.01	1187.21	888.997	966.663	986.397	1124.94	slr1846	MULTISPECIES: glutaredoxin [Xanthobacter]
GE04018	641.397	1203.34	705.527	972.707	947.103	885.62	--	ATP-dependent Clp protease ATP-binding protein [Xanthobacter autotrophicus]
GE03747	637.533	813.623	263.887	281.453	247.487	255.08	fadA	acetyl-CoA acetyltransferase [Xanthobacter autotrophicus]
GE05993	636.447	1394.38	1519.81	993.6	1259.03	1110.4	gor	glutathione reductase [Mesorhizobium alhagi]
GE01666	620.033	900.907	715.9	706.127	589.75	712.527	blr0724	hypothetical protein [Xanthobacter autotrophicus]
GE05373	610.647	1416.59	924.537	1812.1	1825.57	1651.83	phaA	acetyl-CoA acetyltransferase [Xanthobacter autotrophicus]
GE00624	607.68	1069.59	823.12	1044.05	1075.64	1059.45	--	conserved hypothetical protein [Xanthobacter autotrophicus Py2]
GE03495	595.62	1285.27	591.607	1031.39	1215.61	1184.05	BMEII0633	putative ABC branched-chain amino transporter, periplasmic binding protein [Xanthobacter autotrophicus Py2]
GE01108	590.79	541.557	480.9	725.7	804.823	758.807	hemA	5-aminolevulinate synthase [Xanthobacter sp. 126]
GE06060	581.12	429.277	618.303	631.06	822.633	546.17	trbF	conjugal transfer protein TrbF [Bosea sp. 117]
GE04007	572.03	1262.52	844.99	1194.48	1002.83	1021.2	aapJ	MULTISPECIES: amino acid ABC transporter substrate-binding protein [Xanthobacter]
GE06056	563.477	595.313	780.57	915.253	1202.59	914.5	trbE	conjugal transfer protein TrbE [Bosea sp. 117]
GE06063	562.4	438.067	603.943	604.32	855.073	554.24	trbI	conjugal transfer protein TrbI [Bosea sp. 117]
GE02665	540.64	1229.77	637.193	1048.29	1248.7	1245.6	--	thioredoxin [Xanthobacter autotrophicus]
GE03360	532.88	726.787	643.927	806.307	500.563	561.023	BMEII0633	ABC transporter permease [Xanthobacter autotrophicus]
GE06054	520.14	1018.59	788.743	1151.93	1392.9	1087.14	trbC	hypothetical protein [Bosea sp. 117]
GE06061	513.5	436.827	554.96	582.34	769.11	506.65	trbG	conjugal transfer protein TrbG [Bosea sp. 117]
GE03576	502.557	1044.47	27.8333	381.613	333.477	581.813	--	MULTISPECIES: acetone carboxylase subunit gamma [Xanthobacter]
GE01016	500.337	644.643	451.487	1486.73	1498.78	1232.08	--	hypothetical protein [Xanthobacter autotrophicus]
GE04819	489.283	707.043	479.287	585.28	564.213	669.393	ctaD	MULTISPECIES: cytochrome C oxidase subunit I [Xanthobacter]
GE03765	480.287	1059.77	442.403	863.84	957.83	806.54	gltA	MULTISPECIES: type II citrate synthase [Xanthobacter]
GE03599	473.563	720.653	378.383	572.443	903.567	701	Bxeno_B0129	MULTISPECIES: malate dehydrogenase [Xanthobacter]
GE04820	441.773	537.003	405.703	438.073	469.833	528.21	ctaC	cytochrome C oxidase subunit II [Xanthobacter sp. 126]
GE04429	436.17	717.067	616.94	753.827	534.62	584.913	BMEI0263	Extracellular ligand-binding receptor [Xanthobacter autotrophicus Py2]
GE03575	432.163	958.66	24.18	507.107	403.14	721.157	--	RecName: Full=Acetone carboxylase alpha subunit [Xanthobacter autotrophicus Py2]
GE06000	428.443	2965.06	2864.32	2629.66	2199.22	2532.74	yfdE	CoA-transferase [Paracoccus halophilus]
GE00219	427.413	908.507	333.943	615.727	654.18	607.157	ccr	crotonyl-CoA reductase [Xanthobacter sp. 91]
GE00709	423.113	744.553	498.18	555.84	534.273	557.43	sll1621	alkyl hydroperoxide reductase [Xanthobacter autotrophicus]
GE01892	420.863	594.987	462.2	578.607	439.98	474.913	--	hypothetical protein [Xanthobacter autotrophicus]
GE01621	420.667	550.167	255.667	428.09	340.503	360.507	--	hypothetical protein [Xanthobacter sp. 126]
GE04865	414.943	811.017	477.343	774.4	610.37	623.28	--	Uncharacterized protein BN69_1537 [Methylocystis sp. SC2]
GE00769	414.497	537.233	516.08	606.213	564.893	576.21	RHOS4_17040	ABC transporter substrate-binding protein [Xanthobacter autotrophicus]
GE02323	407.893	457.133	563.403	650.237	712.563	608.267	--	hypothetical protein [Xanthobacter sp. 91]
GE00693	405.93	661.263	453.843	708.62	664.253	685.24	--	universal stress protein UspA [Xanthobacter autotrophicus]
GE00867	404.81	487.157	387.25	401.62	220.16	351.617	MTCY98.03	cysteine synthase [Xanthobacter autotrophicus]
GE03436	399.7	603.74	444.523	1382.38	997.483	941.463	--	universal stress protein A [Xanthobacter autotrophicus]
GE03749	397.823	649.647	427.953	348.33	252.647	344.323	fadL	membrane protein involved in aromatic hydrocarbon degradation [Xanthobacter autotrophicus Py2]
GE04158	396.74	393.11	365.45	411.96	535.43	504.283	bexD	sugar transporter [Xanthobacter autotrophicus]
GE01513	394.387	215.007	137.063	315.677	907.2	887.773	cycB	putative cytochrome c protein [Xanthobacter autotrophicus Py2]
GE00689	388.12	575.293	435.783	536.277	513.45	502.05	lpsI	succinyl-CoA:3-ketoacid-CoA transferase [Xanthobacter autotrophicus]
GE05992	372.34	893.123	973.5	765.91	863.65	838.62	lcfB	AMP-dependent synthetase [Afipia clevelandensis]
GE04751	372.257	1167.68	967.857	2236.28	2334.19	1971.74	--	hypothetical protein [Xanthobacter autotrophicus]
GE05301	341.24	435.873	338.273	603.027	734.45	572.727	slr0245	acetoin utilization protein [Xanthobacter sp. 91]
GE04815	335.677	450.94	306.38	330.537	359.913	381.543	ctaE	MULTISPECIES: cytochrome B562 [Xanthobacter]
GE01469	329.31	349.173	314.74	505.763	738.44	513.717	hemN	coproporphyrinogen III oxidase [Xanthobacter autotrophicus]
GE00699	326.39	878.8	629.907	984.773	812.697	788.39	spuD	putrescine/spermidine ABC transporter substrate-binding protein [Xanthobacter autotrophicus]
GE04146	323.94	843.503	542.777	1028.18	909.177	817.75	--	hypothetical protein Xaut_3768 [Xanthobacter autotrophicus Py2]
GE01444	317.4	487.187	361.363	768.277	909.08	794.32	--	hypothetical protein [Xanthobacter autotrophicus]
GE00690	312.47	428.713	341.6	457.137	376.207	415.97	lpsJ	succinyl-CoA:3-ketoacid-CoA transferase [Xanthobacter sp. 91]
GE02796	310	241.367	263.047	575.067	675.573	497.373	Atu2659.1	MULTISPECIES: hypothetical protein [Xanthobacter]
GE06055	303.523	484.167	472.783	618.413	772.767	551.873	trbD	conjugal transfer protein TrbD [Bosea sp. 117]
GE04201	303.16	833.197	762.923	781.627	802.05	998.32	Xaut_4371	MULTISPECIES: LexA family transcriptional regulator [Xanthobacter]
GE04655	299.297	1828.21	1348.37	1806.29	1766.71	1915.95	Nham_1616	MULTISPECIES: recombinase RecA [Xanthobacter]
GE06308	290.427	325.057	375.433	344.95	327.083	432.46	--	plasmid encoded RepA protein [Rhodomicrobium vannielii]
GE01656	284.333	531.507	424.34	619.03	843.027	587.693	--	hypothetical protein [Xanthobacter autotrophicus]
GE01378	274.55	341.157	261.097	526.423	712.033	545.083	cbh	Choloylglycine hydrolase [Xanthobacter autotrophicus Py2]
GE05390	272.773	872.093	189.983	350.53	390.477	542.877	--	hypothetical protein [Methylocystis sp. SC2]
GE01014	271.49	355.88	342.77	714.387	762.977	551.723	--	polyphosphate kinase [Xanthobacter autotrophicus]
GE02400	270.087	621.02	541.093	684.453	829.79	737.2	AZC_4063	hypothetical protein [Xanthobacter sp. 91]
GE00628	269.023	497.543	607.253	632.947	237.473	351.927	ycjN	ABC transporter substrate-binding protein [Xanthobacter autotrophicus]
GE05059	267.87	465.143	292.24	411.083	344.077	351.297	bcsP31	MULTISPECIES: C4-dicarboxylate ABC transporter [Xanthobacter]
GE01107	265.88	306.487	256.74	490.323	536.133	453.437	hemA	5-aminolevulinate synthase [Xanthobacter autotrophicus]
GE01689	263.32	598.8	671.76	479.753	658.983	644.893	--	hypothetical protein Xaut_0018 [Xanthobacter autotrophicus Py2]
GE04681	261.853	395.31	167.627	290.913	286.77	269.537	xanB	mannose-1-phosphate guanylyltransferase [Xanthobacter autotrophicus]
GE00992	259.897	421.483	328.367	449.36	539.583	432.837	puuA	glutamine synthetase [Xanthobacter autotrophicus]
GE03574	259.81	809.697	26.28	799.437	666.543	1203.52	--	acetone carboxylase subunit beta [Xanthobacter sp. 91]
GE03249	252.197	389.683	87.61	164.63	140.403	242.343	--	peptidoglycan-binding protein [Bradyrhizobium sp. ORS 375]
GE01015	252.12	547.163	374.78	1044.67	1035.08	827.423	--	hypothetical protein [Xanthobacter autotrophicus]
GE01655	246.147	408.453	267.553	414.943	520.893	420.01	phyR	chemotaxis protein CheY [Xanthobacter autotrophicus]
GE05986	237.827	377.697	472.537	315.067	374.413	344.37	glcF	MULTISPECIES: 2-hydroxy-acid oxidase [Proteobacteria]
GE01934	236.643	365.25	194.297	255.41	546.573	385.28	PA3568	acyl-CoA synthetase [Xanthobacter autotrophicus]
GE03798	236.017	293.387	235.19	246.747	293.7	277.227	blr4702	excinuclease ABC, A subunit [Xanthobacter autotrophicus Py2]
GE05820	230.367	324.907	417.58	450.993	497.413	429.38	echA8	enoyl-CoA hydratase [Oceanicola sp. 22II-S11g]
GE00995	227.473	203.673	173.007	315.453	398.99	280.187	--	hypothetical protein [Xanthobacter sp. 126]
GE00593	224.887	497.837	444.493	555.39	606.197	576.337	cueR	MerR family transcriptional regulator [Xanthobacter autotrophicus]
GE04345	222.633	273.527	75.6833	112.207	78.94	93.3667	gloA	MULTISPECIES: glyoxalase [Xanthobacter]
GE00206	215.983	216.387	363.847	217.183	149.883	305.157	HI_0362	periplasmic solute binding protein [Xanthobacter autotrophicus Py2]
GE05523	213.293	298.633	201.557	269.05	285.477	284.423	erfK	ErfK/YbiS/YcfS/YnhG family protein [Xanthobacter autotrophicus Py2]
GE02999	210.957	267.44	165.127	182.7	242.553	254.02	--	putative exported protein of unknown function [Xanthobacter autotrophicus Py2]
GE04675	210.217	286.717	259.023	304.72	255.613	272.59	--	hypothetical protein [Paenibacillus sp. P1XP2]
GE01794	206.563	579.497	378.02	470.277	521.87	466.053	Nham_0277	biotin synthase [Bradyrhizobium elkanii]
GE01971	202.233	577.69	552.067	569.177	471.577	578.323	--	Extracellular ligand-binding receptor [Xanthobacter autotrophicus Py2]
GE00639	201.303	402.51	431.223	397.413	452.76	341.563	--	formyl-CoA transferase [Xanthobacter autotrophicus]
GE06051	200.277	282.297	167.473	196.72	257.63	199.01	NGR_a00010	chromosome partitioning protein ParA [Bosea sp. 117]
GE01486	199.153	537.14	328.58	236.8	161.37	173.253	--	branched-chain amino acid ABC transporter substrate-binding protein [Xanthobacter sp. 126]
GE05411	196.017	338.5	218.06	290.44	289.7	287.453	yczJ	antibiotic biosynthesis monooxygenase [Xanthobacter autotrophicus]
GE02714	193.617	349.523	133.467	161.457	214.697	248.62	--	LuxR family transcriptional regulator [Xanthobacter autotrophicus]
GE05857	190.747	294.137	228.043	353.247	542.937	477.38	--	transposase [Rhizobium sp. LPU83]
GE02440	190.51	164.267	193.503	214.477	229.433	207.673	mlr6429	deoxyguanosinetriphosphate triphosphohydrolase [Mesorhizobium sp. LSJC280B00]
GE05829	188.593	342.057	379.073	433.453	443.947	386.557	--	branched-chain amino acid ABC transporter substrate-binding protein [Sedimentitalea nanhaiensis]
GE03297	187.183	235.567	180.44	208.237	173.31	193.97	CKO_00187	MULTISPECIES: acetyl-CoA acetyltransferase [Xanthobacter]
GE01673	186.28	181.137	130.47	182.763	236.437	209.163	dnaN	DNA polymerase III subunit beta [Xanthobacter autotrophicus]
GE01537	180.577	416.853	678.877	523.32	839.74	1000.62	M446_5765	pyrroloquinoline quinone biosynthesis protein PqqB [Xanthobacter autotrophicus]
GE04568	180.117	273.573	303.127	256.76	328.917	327.03	--	hypothetical protein [Maribius sp. MOLA 401]
GE03361	178.233	236.847	182.9	231.29	169.77	184.317	livH	ABC transporter permease [Xanthobacter autotrophicus]
GE03031	177.707	350.263	283.517	277.813	230.13	347.483	fdoG	molybdopterin oxidoreductase Fe4S4 region [Xanthobacter autotrophicus Py2]
GE03735	176.17	246.113	200.317	231.717	259.697	229.217	--	hypothetical protein [Xanthobacter autotrophicus]
GE05988	174.203	513.653	592.42	440.823	419.857	416.697	glcD	FAD-binding protein [Mesorhizobium sp. LSHC412B00]
GE01512	173.23	69.56	44.1467	101.36	284.653	280.857	moxJ	extracellular solute-binding protein family 3 [Xanthobacter autotrophicus Py2]
GE01376	171.157	264.18	122.507	211.923	191.5	190.31	bll7763	acetoacetate decarboxylase [Xanthobacter autotrophicus]
GE04567	170.9	255.767	303.397	253.017	407.933	353.62	--	transcriptional regulator [Methylobacterium populi]
GE01616	168.51	447.1	315.43	377.033	467.59	379.423	adhB	Gluconate 2-dehydrogenase (acceptor) [Xanthobacter autotrophicus Py2]
GE03828	168.407	258.443	156.76	206.62	283.603	227.55	Mb2598c	hypothetical protein [Xanthobacter sp. 126]
GE05245	161.243	183.093	175.267	182.2	205.787	222.16	dme	malic enzyme [Xanthobacter autotrophicus]
GE02746	158.597	312.237	157.483	233.447	191.283	208.537	VV1_2010	aquaporin [Xanthobacter autotrophicus]
GE03891	156.163	243.17	86.0133	161.057	177.31	155.837	mcl	aldolase [Xanthobacter autotrophicus]
GE00390	153.293	167.187	153.253	318.21	399.63	304.423	--	hypothetical protein [Xanthobacter autotrophicus]
GE02338	150.143	374.717	303.08	347.137	372.87	400.45	yhcV	inosine-5-monophosphate dehydrogenase [Xanthobacter autotrophicus]
GE05987	149.783	251.187	357.19	216.797	273.14	254.7	glcE	2-hydroxy-acid oxidase [Mesorhizobium sp. WSM3626]
GE03700	149.773	220.98	143.507	200.867	262.307	223.897	sll0335	MULTISPECIES: hypothetical protein [Xanthobacter]
GE03455	146.07	182.867	52.0767	68.21	84.6567	71.0967	irpA	peptidase [Xanthobacter sp. 126]
GE01795	145.853	188.27	170.043	136.89	178.247	160.567	bioF	8-amino-7-oxononanoate synthase [Xanthobacter autotrophicus]
GE05781	145.537	207.39	182.827	214.567	183.027	174.903	fadE12	hypothetical protein [Pseudophaeobacter arcticus]
GE01354	145.403	546.073	394.237	442.08	628.373	559.013	--	esterase [Xanthobacter sp. 126]
GE02969	145.29	181.693	131.607	181.587	143.183	147.34	HI_0052	C4-dicarboxylate ABC transporter substrate-binding protein [Xanthobacter sp. 91]
GE03646	145.233	171.29	192.213	162.36	184.163	193.35	BARBAKC583_0899	DNA topoisomerase IV subunit B [Xanthobacter sp. 91]
GE03827	144.053	340.21	746.167	533.46	318.45	505.897	all3028	C4-dicarboxylate ABC transporter [Bosea sp. 117]
GE00911	140.997	113.467	100.967	134.27	193.743	157.91	Xaut_2013	argininosuccinate synthase [Xanthobacter autotrophicus]
GE04010	140.153	195.06	162.393	236.427	184.863	196.783	aapP	ABC transporter ATP-binding protein [Xanthobacter sp. 126]
GE01798	139.35	165.067	178.71	131.743	165.49	141.267	--	3-oxoacyl-ACP synthase [Xanthobacter autotrophicus]
GE01457	137.057	1132.14	587.813	804.623	892.603	919.917	mls	malate synthase [Xanthobacter sp. 126]
GE05410	136.423	184.65	161.467	267.713	456.347	316.537	--	protein of unknown function UPF0153 [Xanthobacter autotrophicus Py2]
GE03858	133.42	412.397	216.633	213.4	208.22	221.09	oprB	hypothetical protein [Xanthobacter sp. 91]
GE02370	132.997	152.837	107.537	141.047	167.4	155.867	PA2953	electron transfer flavoprotein-ubiquinone oxidoreductase [Xanthobacter sp. 91]
GE05819	132.46	161.517	183.27	172.513	221.657	184.713	paaK	AMP-binding protein [Pseudophaeobacter arcticus]
GE05718	131.983	170.593	158.747	165.617	170.803	183.55	--	hypothetical protein [Bradyrhizobium japonicum]
GE02220	131.437	304.25	158.063	258.083	305.867	252.42	--	MULTISPECIES: HdeD protein [Xanthobacter]
GE00845	130.087	297.79	272.11	210.313	277.9	278.13	--	hypothetical protein [Xanthobacter autotrophicus]
GE04621	128.67	166.493	84.82	177.327	192.667	170.133	AZC_2303	glutamate--cysteine ligase GCS2 [Xanthobacter autotrophicus Py2]
GE02006	128.1	170.243	110.827	173.317	311.253	231.86	--	response regulator receiver protein [Xanthobacter autotrophicus Py2]
GE00622	128	210.513	158.323	186.237	178.183	194.37	--	MULTISPECIES: methionine aminopeptidase [Xanthobacter]
GE03659	126.43	196.477	191.723	198.03	179.38	194.727	phbC	poly(R)-hydroxyalkanoic acid synthase, class I [Xanthobacter autotrophicus Py2]
GE04654	125.497	151.007	171.567	154.187	185.853	189.27	Xaut_4081	alanyl-tRNA synthetase [Xanthobacter sp. 91]
GE01726	122.857	194.397	143.48	175.923	187.1	174.653	pepF	oligoendopeptidase F [Xanthobacter autotrophicus]
GE00975	122.657	147.437	97.0633	136.273	135.223	127.04	--	FkbM family methyltransferase [Xanthobacter sp. 91]
GE03377	122.307	158.18	99.76	116.82	125.247	110.23	Xaut_1442	3-methyl-2-oxobutanoate hydroxymethyltransferase [Xanthobacter autotrophicus]
GE01083	121.66	206.67	154.933	324.817	279.75	319.7	yxiE	universal stress protein [Xanthobacter autotrophicus]
GE00630	120.95	154.11	172.06	172.927	100.943	109.247	ycjP	sugar ABC transporter permease [Xanthobacter sp. 126]
GE03699	119.44	156.723	115.21	165.247	184.747	176.727	--	MULTISPECIES: hypothetical protein [Xanthobacter]
GE01652	118.783	211.94	151.543	219.02	328.653	228.64	sigR	RNA polymerase sigma factor [Xanthobacter autotrophicus]
GE04620	118.183	251.07	198.337	213.263	144.047	152.693	Bamb_4846	2-hydroxyhepta-2,4-diene-1,7-dioate isomerase [Xanthobacter autotrophicus]
GE03403	117.763	183.133	164.983	136.487	196.513	178.067	--	hypothetical protein [Xanthobacter sp. 91]
GE05516	117.653	175.513	122.807	151.223	190.5	161.7	BH2278	flavin reductase [Xanthobacter sp. 126]
GE04759	116.543	114.853	106.25	128.803	152.867	132.337	cotSA	glycosyl transferase family 1 [Rhodothermus marinus]
GE06044	115.723	139.163	137.823	135.997	225.387	184.65	--	prevent-host-death protein [Bosea sp. 117]
GE05824	115.69	133.33	131.887	134.82	161.863	137.31	--	hypothetical protein [Oceanicola batsensis]
GE02398	115.137	164.777	68.48	108.417	60.8433	108.557	tlr1214	methionine-R-sulfoxide reductase [Xanthobacter autotrophicus Py2]
GE04441	114.887	125.133	196.483	192.787	132.357	169.637	SMc01030	Pyruvate dehydrogenase (acetyl-transferring) [Xanthobacter autotrophicus Py2]
GE05288	114.437	118.777	82.08	169.113	176.727	189.437	--	hypothetical protein [Xanthobacter sp. 91]
GE01975	114.407	145.907	143.763	197.39	187.877	155.563	kce	hypothetical protein [Azorhizobium doebereinerae]
GE03175	114.287	94.2467	113.103	235.903	208.597	175.96	--	hypothetical protein, partial [Xanthobacter sp. 91]
GE04144	113.923	108.743	216.867	144.21	166.84	237.403	--	BFD domain protein (2Fe-2S)-binding domain protein [Xanthobacter autotrophicus Py2]
GE03312	113.84	192.713	111.35	173.673	178.583	174.403	BMEII0633	ABC transporter substrate-binding protein [Xanthobacter sp. 91]
GE03897	113.69	185.84	108.673	137.877	135.247	153.27	qor	quinone oxidoreductase [Xanthobacter sp. 126]
GE05821	112.887	121.747	142.747	119.597	155.063	128.91	--	acyl-CoA dehydrogenase [Pseudophaeobacter arcticus]
GE03697	112.64	122.677	127.057	188.777	204.993	197.093	RPB_0779	phosphate ABC transporter, ATPase subunit [Xanthobacter autotrophicus Py2]
GE06048	111.763	214.613	148.35	201.943	148.48	172.59	--	hypothetical protein [Bosea sp. 117]
GE02797	110.03	178.423	157.49	335.893	285.32	293.13	--	alpha-ketoglutarate decarboxylase [Xanthobacter sp. 91]
GE06019	108.357	151.353	165.583	158.98	134.873	168.677	--	hypothetical protein [Sphingomonas sp. DC-6]
GE00217	107.973	154.433	87.9067	136.54	112.717	116.897	meaA	protein meaA [Xanthobacter sp. 91]
GE04448	106.563	81.9833	68.53	129.563	188.973	142.237	crtZ	beta-carotene hydroxylase [Xanthobacter autotrophicus]
GE06202	106.39	137.573	64.9433	127.193	118.667	117.857	--	-
GE06239	105.23	150.92	105.15	177.213	112.91	184.51	nphA1	Pyoverdin chromophore biosynthetic protein pvcC [Leisingera daeponensis]
GE02715	104.273	233.623	82.44	112.427	189.583	167.37	NGR_a03230	pseudouridine synthase, RluD [Xanthobacter autotrophicus]
GE04725	101.29	217.177	96.1433	160.26	152.48	149.003	xanB	mannose-1-phosphate guanylyltransferase [Xanthobacter autotrophicus]
